# Supplementary material for: Assembly of the salt-secreting mangrove Avicennia rumphiana
Source: PLoS One. 2025 Feb 5;20(2):e0318091. doi: 10.1371/journal.pone.0318091 (PMC11798505; doi:10.1371/journal.pone.0318091)
Supplement: S1 Table — (XLSX) [file pone.0318091.s004.xlsx]

## Sheet: S1 Table AnnotatedGenesMatching
SeqName	Description	Length	X.Hits	e.Value	sim.mean	X.GO	GO.IDs	GO.Names	Enzyme.Codes	Enzyme.Names	InterPro.IDs	InterPro.GO.IDs	InterPro.GO.Names
evm.model.Scaffold_1.3	probable calcium-binding CML20	169	20	2.27326e-98	89.09	4	P:GO:0000278; F:GO:0005509; C:GO:0005814; C:GO:0016021	P:mitotic cell cycle; F:calcium ion binding; C:centriole; C:integral component of membrane			NA	NA	NA
evm.model.Scaffold_1.7	hypothetical protein ZIOFF_059360	482	20	3.40188e-40	68.18	NA					NA	NA	NA
evm.model.Scaffold_1.16	aminoacyl tRNA synthase complex-interacting multifunctional protein 1-like	234	20	9.2779e-92	74.07	2	F:GO:0000049; F:GO:0004812	F:tRNA binding; F:aminoacyl-tRNA ligase activity	EC:6.1.1	Forming carbon-oxygen bonds	NA	NA	NA
evm.model.Scaffold_1.17	small and basic intrinsic protein 1A	239	20	3.01295e-125	84.61	4	P:GO:0006833; P:GO:0055085; F:GO:0015250; C:GO:0016021	P:water transport; P:transmembrane transport; F:water channel activity; C:integral component of membrane	EC:7	Translocases	NA	NA	NA
evm.model.Scaffold_1.18	potassium transporter 4-like	347	20	0	90.9	5	P:GO:0009932; P:GO:0071805; F:GO:0015079; C:GO:0005886; C:GO:0016021	P:cell tip growth; P:potassium ion transmembrane transport; F:potassium ion transmembrane transporter activity; C:plasma membrane; C:integral component of membrane	EC:7	Translocases	NA	NA	NA
evm.model.Scaffold_1.23	DNA replication licensing factor MCM6	843	20	0	90.33	10	P:GO:0000727; P:GO:0006268; P:GO:0006270; P:GO:1902969; F:GO:0003697; F:GO:0005524; F:GO:0016887; F:GO:1990518; C:GO:0000347; C:GO:0042555	P:double-strand break repair via break-induced replication; P:DNA unwinding involved in DNA replication; P:DNA replication initiation; P:mitotic DNA replication; F:single-stranded DNA binding; F:ATP binding; F:ATP hydrolysis activity; F:single-stranded 3'-5' DNA helicase activity; C:THO complex; C:MCM complex	EC:3.6.1; EC:3.6.4.12	Acting on acid anhydrides; DNA helicase	NA	NA	NA
evm.model.Scaffold_1.24	alpha 1	621	20	0	82.5	1	F:GO:0016757	F:glycosyltransferase activity	EC:2.4	Glycosyltransferases	NA	NA	NA
evm.model.Scaffold_1.25	transcription initiation factor TFIID subunit 8	217	20	2.91984e-64	63.48	1	F:GO:0005488	F:binding			NA	NA	NA
evm.model.Scaffold_1.26	probable zinc transporter 10	308	20	1.73076e-94	84.12	4	P:GO:0071577; F:GO:0005385; C:GO:0005886; C:GO:0016021	P:zinc ion transmembrane transport; F:zinc ion transmembrane transporter activity; C:plasma membrane; C:integral component of membrane	EC:7	Translocases	NA	NA	NA
evm.model.Scaffold_1.30	vacuolar protein sorting-associated protein 2 homolog 2	139	20	4.59933e-92	97.27	6	P:GO:0015031; P:GO:0032509; P:GO:0045324; F:GO:0005515; C:GO:0000815; C:GO:0005771	P:protein transport; P:endosome transport via multivesicular body sorting pathway; P:late endosome to vacuole transport; F:protein binding; C:ESCRT III complex; C:multivesicular body			NA	NA	NA
evm.model.Scaffold_1.31	berberine bridge enzyme-like 21	530	20	0	81.93	2	F:GO:0050328; F:GO:0071949	F:tetrahydroberberine oxidase activity; F:FAD binding	EC:1.3.3.8	Tetrahydroberberine oxidase	NA	NA	NA
evm.model.Scaffold_1.34	beta-glucosidase 12-like isoform X2	112	20	1.24931e-55	85.86	5	P:GO:0005975; P:GO:0009651; P:GO:0019762; F:GO:0008422; F:GO:0102483	P:carbohydrate metabolic process; P:response to salt stress; P:glucosinolate catabolic process; F:beta-glucosidase activity; F:scopolin beta-glucosidase activity	EC:3.2.1.21	Beta-glucosidase	NA	NA	NA
evm.model.Scaffold_1.37	Hypothetical predicted protein	147	20	4.24957e-54	67.22	1	C:GO:0016020	C:membrane			NA	NA	NA
evm.model.Scaffold_1.38	ferredoxin--NADP reductase, root isozyme, chloroplastic	160	20	1.18376e-106	96.78	3	P:GO:0015979; F:GO:0004324; C:GO:0009507	P:photosynthesis; F:ferredoxin-NADP+ reductase activity; C:chloroplast	EC:1.18.1.2	Ferredoxin--NADP(+) reductase	NA	NA	NA
evm.model.Scaffold_1.39	homeobox-leucine zipper protein ATHB-14-like isoform X1	779	20	0	93.78	6	P:GO:0006355; P:GO:0030154; F:GO:0003677; F:GO:0003700; F:GO:0008289; C:GO:0005634	P:regulation of transcription, DNA-templated; P:cell differentiation; F:DNA binding; F:DNA-binding transcription factor activity; F:lipid binding; C:nucleus			NA	NA	NA
evm.model.Scaffold_1.40	U3 snoRNP-associated protein-like EMB2271	370	20	0	91.19	3	P:GO:0006364; F:GO:0034511; C:GO:0032040	P:rRNA processing; F:U3 snoRNA binding; C:small-subunit processome			NA	NA	NA
evm.model.Scaffold_1.41	cation-chloride cotransporter 1-like isoform X1	994	20	0	93.78	7	P:GO:0006884; P:GO:0055064; P:GO:0055075; P:GO:1902476; P:GO:1990573; F:GO:0008511; C:GO:0016021	P:cell volume homeostasis; P:chloride ion homeostasis; P:potassium ion homeostasis; P:chloride transmembrane transport; P:potassium ion import across plasma membrane; F:sodium:potassium:chloride symporter activity; C:integral component of membrane	EC:7	Translocases	NA	NA	NA
evm.model.Scaffold_1.42	DNA damage-binding protein 1	1089	20	0	97.53	6	P:GO:0055085; F:GO:0003676; F:GO:0005524; F:GO:0140359; C:GO:0005634; C:GO:0016021	P:transmembrane transport; F:nucleic acid binding; F:ATP binding; F:ABC-type transporter activity; C:nucleus; C:integral component of membrane	EC:7	Translocases	NA	NA	NA
evm.model.Scaffold_1.47	F-box protein SKIP19-like	312	20	3.161e-141	75.4	1	P:GO:0050896	P:response to stimulus			NA	NA	NA
evm.model.Scaffold_1.48	BAG family molecular chaperone regulator 2-like	259	20	9.7235e-142	83.26	4	P:GO:0050821; F:GO:0000774; F:GO:0051087; C:GO:0005737	P:protein stabilization; F:adenyl-nucleotide exchange factor activity; F:chaperone binding; C:cytoplasm			NA	NA	NA
evm.model.Scaffold_1.49	glutaredoxin-C9-like	119	20	1.40776e-50	81.35	3	P:GO:0098869; F:GO:0004791; F:GO:0097573	P:cellular oxidant detoxification; F:thioredoxin-disulfide reductase activity; F:glutathione oxidoreductase activity	EC:1.8.1.9; EC:1.8.1.8	Thioredoxin-disulfide reductase; Protein-disulfide reductase	NA	NA	NA
evm.model.Scaffold_1.50	transcription factor TCP2-like	478	20	0	70.07	5	P:GO:0006355; P:GO:2000032; F:GO:0003700; F:GO:0043565; C:GO:0005634	P:regulation of transcription, DNA-templated; P:regulation of secondary shoot formation; F:DNA-binding transcription factor activity; F:sequence-specific DNA binding; C:nucleus			NA	NA	NA
evm.model.Scaffold_1.51	F-box family protein	388	20	0	86.47	NA					NA	NA	NA
evm.model.Scaffold_1.52	Hypothetical predicted protein	268	20	1.94967e-77	58.75	3	F:GO:0004386; C:GO:0016020; C:GO:0016021	F:helicase activity; C:membrane; C:integral component of membrane			NA	NA	NA
evm.model.Scaffold_1.53	probable 9-cis-epoxycarotenoid dioxygenase NCED5, chloroplastic	602	20	0	85.08	4	P:GO:0016121; F:GO:0045549; F:GO:0046872; C:GO:0009570	P:carotene catabolic process; F:9-cis-epoxycarotenoid dioxygenase activity; F:metal ion binding; C:chloroplast stroma	EC:1.13.11.51	9-cis-epoxycarotenoid dioxygenase	NA	NA	NA
evm.model.Scaffold_1.55	DUF616 domain-containing	448	20	0	86.47	1	C:GO:0016021	C:integral component of membrane			NA	NA	NA
evm.model.Scaffold_1.56	choice-of-anchor C domain protein	317	20	0	94.21	1	C:GO:0016021	C:integral component of membrane			NA	NA	NA
evm.model.Scaffold_1.57	cytochrome b561 domain-containing protein At4g18260-like	268	20	7.17472e-134	75.59	3	F:GO:0020037; F:GO:0140575; C:GO:0016021	F:heme binding; F:transmembrane monodehydroascorbate reductase activity; C:integral component of membrane	EC:1	Oxidoreductases	NA	NA	NA
evm.model.Scaffold_1.58	urease accessory protein G	269	20	1.66999e-174	96.83	5	P:GO:0006807; P:GO:1905182; F:GO:0000166; F:GO:0003924; F:GO:0016151	P:nitrogen compound metabolic process; P:positive regulation of urease activity; F:nucleotide binding; F:GTPase activity; F:nickel cation binding	EC:3.6.1	Acting on acid anhydrides	NA	NA	NA
evm.model.Scaffold_1.60	transcription factor bHLH144	222	20	4.0265e-105	76.36	2	F:GO:0046983; C:GO:0005634	F:protein dimerization activity; C:nucleus			NA	NA	NA
evm.model.Scaffold_1.61	O-acetyltransferase family protein	456	20	0	92.46	7	P:GO:0009834; P:GO:0010411; P:GO:0045492; P:GO:1990937; F:GO:0047186; C:GO:0005794; C:GO:0016021	P:plant-type secondary cell wall biogenesis; P:xyloglucan metabolic process; P:xylan biosynthetic process; P:xylan acetylation; F:N-acetylneuraminate 7-O(or 9-O)-acetyltransferase activity; C:Golgi apparatus; C:integral component of membrane	EC:2.3.1.45	N-acetylneuraminate 7-O(or 9-O)-acetyltransferase	NA	NA	NA
evm.model.Scaffold_1.62	probable WRKY transcription factor 71	174	20	1.91796e-87	83.7	4	P:GO:0006355; F:GO:0003700; F:GO:0043565; C:GO:0005634	P:regulation of transcription, DNA-templated; F:DNA-binding transcription factor activity; F:sequence-specific DNA binding; C:nucleus			NA	NA	NA
evm.model.Scaffold_1.63	Transcriptional coactivator/pterin dehydratase	125	20	8.21164e-78	90.36	3	P:GO:0006729; F:GO:0008124; C:GO:0005739	P:tetrahydrobiopterin biosynthetic process; F:4-alpha-hydroxytetrahydrobiopterin dehydratase activity; C:mitochondrion	EC:4.2.1.96	4a-hydroxytetrahydrobiopterin dehydratase	NA	NA	NA
evm.model.Scaffold_1.64	coatomer subunit zeta-1-like	119	20	3.71001e-70	93.57	5	P:GO:0006886; P:GO:0006890; P:GO:0006891; C:GO:0000139; C:GO:0030126	P:intracellular protein transport; P:retrograde vesicle-mediated transport, Golgi to endoplasmic reticulum; P:intra-Golgi vesicle-mediated transport; C:Golgi membrane; C:COPI vesicle coat			NA	NA	NA
evm.model.Scaffold_1.65	mRNA processing	1084	20	0	67.32	1	P:GO:0006396	P:RNA processing			NA	NA	NA
evm.model.Scaffold_1.67	Hypothetical predicted protein	346	20	6.01577e-84	60.79	NA					NA	NA	NA
evm.model.Scaffold_1.68	GDSL-like Lipase/Acylhydrolase superfamily protein	359	20	0	89.47	1	F:GO:0004806	F:triglyceride lipase activity	EC:3.1.1.1; EC:3.1.1.3	Carboxylesterase; Triacylglycerol lipase	NA	NA	NA
evm.model.Scaffold_1.69	probable LRR receptor-like serine/threonine-protein kinase RFK1 isoform X2	961	20	0	80.01	7	P:GO:0006468; F:GO:0004674; F:GO:0004712; F:GO:0005524; F:GO:0106310; C:GO:0005886; C:GO:0016021	P:protein phosphorylation; F:protein serine/threonine kinase activity; F:protein serine/threonine/tyrosine kinase activity; F:ATP binding; F:protein serine kinase activity; C:plasma membrane; C:integral component of membrane	EC:2.7.12.1	Dual-specificity kinase	NA	NA	NA
evm.model.Scaffold_1.70	receptor-like kinase in flowers 1	355	20	0	87.49	7	P:GO:0006468; F:GO:0004674; F:GO:0004712; F:GO:0005524; F:GO:0106310; C:GO:0005886; C:GO:0016021	P:protein phosphorylation; F:protein serine/threonine kinase activity; F:protein serine/threonine/tyrosine kinase activity; F:ATP binding; F:protein serine kinase activity; C:plasma membrane; C:integral component of membrane	EC:2.7.12.1	Dual-specificity kinase	NA	NA	NA
evm.model.Scaffold_1.71	probable LRR receptor-like serine/threonine-protein kinase RFK1 isoform X1	563	20	0	78.75	7	P:GO:0006468; F:GO:0004674; F:GO:0004712; F:GO:0005524; F:GO:0106310; C:GO:0005886; C:GO:0016021	P:protein phosphorylation; F:protein serine/threonine kinase activity; F:protein serine/threonine/tyrosine kinase activity; F:ATP binding; F:protein serine kinase activity; C:plasma membrane; C:integral component of membrane	EC:2.7.12.1	Dual-specificity kinase	NA	NA	NA
evm.model.Scaffold_1.72	probable C-terminal domain small phosphatase	284	20	3.20011e-164	86.35	2	P:GO:0006470; F:GO:0017018	P:protein dephosphorylation; F:myosin phosphatase activity	EC:3.1.3.16	Protein-serine/threonine phosphatase	NA	NA	NA
evm.model.Scaffold_1.73	transcription repressor OFP5	331	20	2.16262e-113	58.06	3	P:GO:0045892; P:GO:2000113; C:GO:0005634	P:negative regulation of transcription, DNA-templated; P:negative regulation of cellular macromolecule biosynthetic process; C:nucleus			NA	NA	NA
evm.model.Scaffold_1.74	plant U-box 17	705	20	0	84.62	7	P:GO:0007166; P:GO:0016567; P:GO:0098542; F:GO:0004842; F:GO:0016874; C:GO:0005634; C:GO:0005737	P:cell surface receptor signaling pathway; P:protein ubiquitination; P:defense response to other organism; F:ubiquitin-protein transferase activity; F:ligase activity; C:nucleus; C:cytoplasm	EC:2; EC:6	Transferases; Ligases	NA	NA	NA
evm.model.Scaffold_1.75	protein STICHEL-like 3	1172	20	0	77.87	10	P:GO:0006261; P:GO:0006281; P:GO:0071897; F:GO:0003677; F:GO:0003689; F:GO:0003887; F:GO:0005524; C:GO:0005634; C:GO:0005663; C:GO:0009360	P:DNA-templated DNA replication; P:DNA repair; P:DNA biosynthetic process; F:DNA binding; F:DNA clamp loader activity; F:DNA-directed DNA polymerase activity; F:ATP binding; C:nucleus; C:DNA replication factor C complex; C:DNA polymerase III complex	EC:2.7.7.7	DNA-directed DNA polymerase	NA	NA	NA
evm.model.Scaffold_1.76	ubiquitin domain-containing protein 1-like	113	20	1.27143e-73	93.02	NA					NA	NA	NA
evm.model.Scaffold_1.77	protein GRAVITROPIC IN THE LIGHT 1	423	20	0	81.08	2	P:GO:0009639; P:GO:0009959	P:response to red or far red light; P:negative gravitropism			NA	NA	NA
evm.model.Scaffold_1.80	probable WRKY transcription factor 65	152	20	1.174e-38	67.78	5	P:GO:0006355; F:GO:0003677; F:GO:0003700; F:GO:0043565; C:GO:0005634	P:regulation of transcription, DNA-templated; F:DNA binding; F:DNA-binding transcription factor activity; F:sequence-specific DNA binding; C:nucleus			NA	NA	NA
evm.model.Scaffold_1.82	E3 ubiquitin- ligase MARCH8-like isoform X1	143	20	2.14354e-56	71.15	2	F:GO:0008270; C:GO:0016021	F:zinc ion binding; C:integral component of membrane			NA	NA	NA
evm.model.Scaffold_1.83	probable LRR receptor-like serine/threonine-protein kinase At5g45780 isoform X1	612	20	0	88.15	5	P:GO:0006468; F:GO:0004674; F:GO:0005524; C:GO:0005886; C:GO:0016021	P:protein phosphorylation; F:protein serine/threonine kinase activity; F:ATP binding; C:plasma membrane; C:integral component of membrane	EC:2.7.1	Transferring phosphorus-containing groups	NA	NA	NA
evm.model.Scaffold_1.84	shaggy-related protein kinase eta	382	20	0	96.7	16	P:GO:0006468; P:GO:0009729; P:GO:0009733; P:GO:0009825; P:GO:0009965; P:GO:0046827; P:GO:0048765; P:GO:1900458; F:GO:0004674; F:GO:0004712; F:GO:0005524; F:GO:0042802; F:GO:0106310; C:GO:0005634; C:GO:0005886; C:GO:0005938	P:protein phosphorylation; P:detection of brassinosteroid stimulus; P:response to auxin; P:multidimensional cell growth; P:leaf morphogenesis; P:positive regulation of protein export from nucleus; P:root hair cell differentiation; P:negative regulation of brassinosteroid mediated signaling pathway; F:protein serine/threonine kinase activity; F:protein serine/threonine/tyrosine kinase activity; F:…	EC:2.7.12.1	Dual-specificity kinase	NA	NA	NA
evm.model.Scaffold_1.85	CBL-interacting serine/threonine-protein kinase 12-like	461	20	0	92.01	7	P:GO:0006468; P:GO:0007165; F:GO:0004674; F:GO:0004712; F:GO:0005524; F:GO:0106310; C:GO:0016021	P:protein phosphorylation; P:signal transduction; F:protein serine/threonine kinase activity; F:protein serine/threonine/tyrosine kinase activity; F:ATP binding; F:protein serine kinase activity; C:integral component of membrane	EC:2.7.12.1	Dual-specificity kinase	NA	NA	NA
evm.model.Scaffold_1.86	CBL-interacting protein kinase 5-like	614	20	0	87.17	8	P:GO:0006468; P:GO:0007165; P:GO:0009737; F:GO:0004674; F:GO:0004712; F:GO:0005524; F:GO:0106310; C:GO:0016021	P:protein phosphorylation; P:signal transduction; P:response to abscisic acid; F:protein serine/threonine kinase activity; F:protein serine/threonine/tyrosine kinase activity; F:ATP binding; F:protein serine kinase activity; C:integral component of membrane	EC:2.7.12.1	Dual-specificity kinase	NA	NA	NA
evm.model.Scaffold_1.87	Hypothetical predicted protein	159	20	5.05438e-80	79.93	1	P:GO:0009620	P:response to fungus			NA	NA	NA
evm.model.Scaffold_1.88	trihelix transcription factor ASIL1 isoform X1	323	20	5.19629e-155	84.98	3	F:GO:0000976; C:GO:0005634; C:GO:0016021	F:transcription cis-regulatory region binding; C:nucleus; C:integral component of membrane			NA	NA	NA
evm.model.Scaffold_1.89	protein LIGHT-DEPENDENT SHORT HYPOCOTYLS 10-like	185	20	4.89101e-92	86.11	3	P:GO:0009299; P:GO:0009416; C:GO:0005634	P:mRNA transcription; P:response to light stimulus; C:nucleus			NA	NA	NA
evm.model.Scaffold_1.91	dof zinc finger protein DOF1.5-like	161	20	1.85022e-82	78.63	4	P:GO:0006355; F:GO:0003677; F:GO:0003700; C:GO:0005634	P:regulation of transcription, DNA-templated; F:DNA binding; F:DNA-binding transcription factor activity; C:nucleus			NA	NA	NA
evm.model.Scaffold_1.92	Hypothetical predicted protein	136	20	7.10459e-79	90.93	NA					NA	NA	NA
evm.model.Scaffold_1.94	transcription factor bHLH30-like	157	20	3.28469e-64	76.47	4	P:GO:0006355; F:GO:0003700; F:GO:0046983; C:GO:0005634	P:regulation of transcription, DNA-templated; F:DNA-binding transcription factor activity; F:protein dimerization activity; C:nucleus			NA	NA	NA
evm.model.Scaffold_1.96	protein CHUP1, chloroplastic-like	665	20	0	81.25	2	P:GO:0009658; C:GO:0009707	P:chloroplast organization; C:chloroplast outer membrane			NA	NA	NA
evm.model.Scaffold_1.97	sodium calcium exchanger NCL2-like	421	20	0	79.08	3	P:GO:0055085; F:GO:0005509; C:GO:0016021	P:transmembrane transport; F:calcium ion binding; C:integral component of membrane			NA	NA	NA
evm.model.Scaffold_1.98	diacylglycerol O-acyltransferase 3, cytosolic	390	20	8.77089e-115	62.02	1	F:GO:0016740	F:transferase activity	EC:2	Transferases	NA	NA	NA
evm.model.Scaffold_1.99	anthocyanidin 3-O-glucoside 2''-O-glucosyltransferase-like	452	20	0	81.18	2	F:GO:0008194; F:GO:0016758	F:UDP-glycosyltransferase activity; F:hexosyltransferase activity	EC:2.4.1	Glycosyltransferases	NA	NA	NA
evm.model.Scaffold_1.100	auxin response factor 3-like isoform X1	573	20	0	67.74	5	P:GO:0006355; P:GO:0009725; P:GO:0009734; F:GO:0003677; C:GO:0005634	P:regulation of transcription, DNA-templated; P:response to hormone; P:auxin-activated signaling pathway; F:DNA binding; C:nucleus			NA	NA	NA
evm.model.Scaffold_1.101	Thioredoxin superfamily protein	147	20	1.56268e-72	78.08	1	F:GO:0097573	F:glutathione oxidoreductase activity	EC:1.8	Acting on a sulfur group of donors	NA	NA	NA
evm.model.Scaffold_1.103	ethylene-responsive transcription factor 4-like	221	20	6.996e-58	59.18	5	P:GO:0006355; P:GO:0006952; F:GO:0003677; F:GO:0003700; C:GO:0005634	P:regulation of transcription, DNA-templated; P:defense response; F:DNA binding; F:DNA-binding transcription factor activity; C:nucleus			NA	NA	NA
evm.model.Scaffold_1.104	Squamosa promoter-binding protein 1	122	20	1.98261e-50	81.78	7	P:GO:0006355; P:GO:0009908; P:GO:0048580; F:GO:0003677; F:GO:0003700; F:GO:0046872; C:GO:0005634	P:regulation of transcription, DNA-templated; P:flower development; P:regulation of post-embryonic development; F:DNA binding; F:DNA-binding transcription factor activity; F:metal ion binding; C:nucleus			NA	NA	NA
evm.model.Scaffold_1.105	dof zinc finger protein DOF1.4-like	308	20	8.84787e-107	62.51	4	P:GO:0006355; F:GO:0003677; F:GO:0003700; C:GO:0005634	P:regulation of transcription, DNA-templated; F:DNA binding; F:DNA-binding transcription factor activity; C:nucleus			NA	NA	NA
evm.model.Scaffold_1.106	VQ motif-containing protein 4	236	20	5.14751e-107	82.03	1	C:GO:0005634	C:nucleus			NA	NA	NA
evm.model.Scaffold_1.107	serine/threonine/tyrosine-protein kinase HT1-like	497	20	0	83.51	3	P:GO:0006468; F:GO:0004674; F:GO:0005524	P:protein phosphorylation; F:protein serine/threonine kinase activity; F:ATP binding	EC:2.7.1	Transferring phosphorus-containing groups	NA	NA	NA
evm.model.Scaffold_1.108	DNA-directed RNA polymerase II subunit RPB2	1196	20	0	98.35	7	P:GO:0006351; P:GO:0035196; F:GO:0003677; F:GO:0003899; F:GO:0032549; F:GO:0046872; C:GO:0005665	P:transcription, DNA-templated; P:miRNA maturation; F:DNA binding; F:DNA-directed 5'-3' RNA polymerase activity; F:ribonucleoside binding; F:metal ion binding; C:RNA polymerase II, core complex	EC:2.7.7.6	DNA-directed RNA polymerase	NA	NA	NA
evm.model.Scaffold_1.109	E3 ubiquitin-protein ligase RMA1H1-like	229	20	5.87388e-110	72.13	5	P:GO:0006511; P:GO:0071712; F:GO:0044390; F:GO:0061630; C:GO:0016020	P:ubiquitin-dependent protein catabolic process; P:ER-associated misfolded protein catabolic process; F:ubiquitin-like protein conjugating enzyme binding; F:ubiquitin protein ligase activity; C:membrane	EC:2	Transferases	NA	NA	NA
evm.model.Scaffold_1.111	pre-mRNA-splicing factor CWC22-like	281	20	2.60483e-69	57.3	NA					NA	NA	NA
evm.model.Scaffold_1.113	protein GID8 homolog isoform X2	229	20	5.29057e-119	84.95	NA					NA	NA	NA
evm.model.Scaffold_1.114	Dof-type zinc finger DNA-binding family protein	266	20	6.79061e-90	59.65	4	P:GO:0006355; F:GO:0003677; F:GO:0003700; C:GO:0005634	P:regulation of transcription, DNA-templated; F:DNA binding; F:DNA-binding transcription factor activity; C:nucleus			NA	NA	NA
evm.model.Scaffold_1.116	clathrin light chain 2-like	167	20	7.56996e-83	89.34	7	P:GO:0006886; P:GO:0048268; P:GO:0072583; F:GO:0005198; F:GO:0032050; C:GO:0030130; C:GO:0030132	P:intracellular protein transport; P:clathrin coat assembly; P:clathrin-dependent endocytosis; F:structural molecule activity; F:clathrin heavy chain binding; C:clathrin coat of trans-Golgi network vesicle; C:clathrin coat of coated pit			NA	NA	NA
evm.model.Scaffold_1.117	trafficking protein particle complex subunit 13	453	20	0	89.11	1	C:GO:1990072	C:TRAPPIII protein complex			NA	NA	NA
evm.model.Scaffold_1.118	splicing factor U2af large subunit B-like isoform X2	545	20	0	80.92	8	P:GO:0006397; P:GO:0008380; F:GO:0008187; F:GO:0030628; C:GO:0000243; C:GO:0016607; C:GO:0071004; C:GO:0089701	P:mRNA processing; P:RNA splicing; F:poly-pyrimidine tract binding; F:pre-mRNA 3'-splice site binding; C:commitment complex; C:nuclear speck; C:U2-type prespliceosome; C:U2AF complex			NA	NA	NA
evm.model.Scaffold_1.119	eukaryotic translation initiation factor 3 subunit J-like	229	20	2.29981e-107	84.79	5	P:GO:0001732; F:GO:0003743; C:GO:0005852; C:GO:0016282; C:GO:0033290	P:formation of cytoplasmic translation initiation complex; F:translation initiation factor activity; C:eukaryotic translation initiation factor 3 complex; C:eukaryotic 43S preinitiation complex; C:eukaryotic 48S preinitiation complex			NA	NA	NA
evm.model.Scaffold_1.120	protein TRANSPORT INHIBITOR RESPONSE 1-like	228	20	4.79602e-128	87.24	4	P:GO:0009734; P:GO:0031146; C:GO:0005634; C:GO:0019005	P:auxin-activated signaling pathway; P:SCF-dependent proteasomal ubiquitin-dependent protein catabolic process; C:nucleus; C:SCF ubiquitin ligase complex			NA	NA	NA
evm.model.Scaffold_1.121	protein TRANSPORT INHIBITOR RESPONSE 1-like	221	20	1.06813e-126	87.51	4	P:GO:0009734; P:GO:0031146; C:GO:0005634; C:GO:0019005	P:auxin-activated signaling pathway; P:SCF-dependent proteasomal ubiquitin-dependent protein catabolic process; C:nucleus; C:SCF ubiquitin ligase complex			NA	NA	NA
evm.model.Scaffold_1.122	vacuolar protein 8	573	20	0	86.85	3	P:GO:1902600; F:GO:0046961; C:GO:0000221	P:proton transmembrane transport; F:proton-transporting ATPase activity, rotational mechanism; C:vacuolar proton-transporting V-type ATPase, V1 domain	EC:7.1.3.1	H(+)-exporting diphosphatase	NA	NA	NA
evm.model.Scaffold_1.123	vesicle-associated protein 4-2-like	269	20	9.90983e-175	91.96	4	P:GO:0061817; P:GO:0090158; C:GO:0005789; C:GO:0005886	P:endoplasmic reticulum-plasma membrane tethering; P:endoplasmic reticulum membrane organization; C:endoplasmic reticulum membrane; C:plasma membrane			NA	NA	NA
evm.model.Scaffold_1.124	probable serine/threonine-protein kinase abkC	629	20	0	87.55	4	P:GO:0016310; F:GO:0016301; F:GO:0016787; C:GO:0016021	P:phosphorylation; F:kinase activity; F:hydrolase activity; C:integral component of membrane	EC:2.7; EC:3	Transferring phosphorus-containing groups; Hydrolases	NA	NA	NA
evm.model.Scaffold_1.125	lysine-specific demethylase JMJ25	699	20	0	80.84	9	P:GO:0006357; P:GO:0032259; P:GO:0033169; F:GO:0003712; F:GO:0008168; F:GO:0031490; F:GO:0032454; C:GO:0000118; C:GO:0000785	P:regulation of transcription by RNA polymerase II; P:methylation; P:histone H3-K9 demethylation; F:transcription coregulator activity; F:methyltransferase activity; F:chromatin DNA binding; F:histone H3-methyl-lysine-9 demethylase activity; C:histone deacetylase complex; C:chromatin	EC:2.1.1	Transferring one-carbon groups	NA	NA	NA
evm.model.Scaffold_1.126	ATP binding	416	20	0	78.71	NA					NA	NA	NA
evm.model.Scaffold_1.128	G-type lectin S-receptor-like serine/threonine-protein kinase At1g11300	750	20	0	78.71	8	P:GO:0006468; P:GO:0048544; F:GO:0004674; F:GO:0004712; F:GO:0005524; F:GO:0106310; C:GO:0005886; C:GO:0016021	P:protein phosphorylation; P:recognition of pollen; F:protein serine/threonine kinase activity; F:protein serine/threonine/tyrosine kinase activity; F:ATP binding; F:protein serine kinase activity; C:plasma membrane; C:integral component of membrane	EC:2.7.12.1	Dual-specificity kinase	NA	NA	NA
evm.model.Scaffold_1.129	Homeodomain-like superfamily protein	453	20	0	72.32	4	P:GO:0006355; F:GO:0003677; F:GO:0003700; C:GO:0005634	P:regulation of transcription, DNA-templated; F:DNA binding; F:DNA-binding transcription factor activity; C:nucleus			NA	NA	NA
evm.model.Scaffold_1.132	transcription factor bHLH112 isoform X1	359	20	5.51695e-121	63.22	5	P:GO:0006357; F:GO:0000978; F:GO:0000981; F:GO:0046983; C:GO:0005634	P:regulation of transcription by RNA polymerase II; F:RNA polymerase II cis-regulatory region sequence-specific DNA binding; F:DNA-binding transcription factor activity, RNA polymerase II-specific; F:protein dimerization activity; C:nucleus			NA	NA	NA
evm.model.Scaffold_1.133	transcription factor bHLH112-like	116	20	1.91744e-32	64.32	1	F:GO:0005488	F:binding			NA	NA	NA
evm.model.Scaffold_1.134	putative transcription factor DYSFUNCTIONAL TAPETUM 1-like	193	20	1.11321e-76	79.58	1	C:GO:0016021	C:integral component of membrane			NA	NA	NA
evm.model.Scaffold_1.135	GLABROUS1 enhancer-binding protein-like	393	20	3.94094e-124	68.54	1	P:GO:0006355	P:regulation of transcription, DNA-templated			NA	NA	NA
evm.model.Scaffold_1.136	oxygen-evolving enhancer protein 3-2, chloroplastic-like	232	20	4.60888e-127	87.01	6	P:GO:0009767; F:GO:0005509; F:GO:0045156; C:GO:0009507; C:GO:0009654; C:GO:0019898	P:photosynthetic electron transport chain; F:calcium ion binding; F:electron transporter, transferring electrons within the cyclic electron transport pathway of photosynthesis activity; C:chloroplast; C:photosystem II oxygen evolving complex; C:extrinsic component of membrane	EC:1	Oxidoreductases	NA	NA	NA
evm.model.Scaffold_1.138	PPDK regulatory protein	240	20	2.31046e-155	92.32	3	P:GO:0006468; F:GO:0004674; F:GO:0005524	P:protein phosphorylation; F:protein serine/threonine kinase activity; F:ATP binding	EC:2.7.1	Transferring phosphorus-containing groups	NA	NA	NA
evm.model.Scaffold_1.139	probable pyruvate, phosphate dikinase regulatory, chloroplastic	218	20	2.24309e-62	69.31	3	P:GO:0016310; F:GO:0000166; F:GO:0016301	P:phosphorylation; F:nucleotide binding; F:kinase activity	EC:2.7	Transferring phosphorus-containing groups	NA	NA	NA
evm.model.Scaffold_1.140	gibberellin 2-beta-dioxygenase 8	311	20	0	88.62	5	P:GO:0002238; P:GO:0009805; F:GO:0046872; F:GO:0052634; F:GO:0052635	P:response to molecule of fungal origin; P:coumarin biosynthetic process; F:metal ion binding; F:C-19 gibberellin 2-beta-dioxygenase activity; F:C-20 gibberellin 2-beta-dioxygenase activity	EC:1.14.11.13	Gibberellin 2-beta-dioxygenase	NA	NA	NA
evm.model.Scaffold_1.141	protein translation factor SUI1 homolog	108	20	1.03436e-54	97.6	4	P:GO:0006413; F:GO:0003723; F:GO:0003743; C:GO:0016021	P:translational initiation; F:RNA binding; F:translation initiation factor activity; C:integral component of membrane			NA	NA	NA
evm.model.Scaffold_1.143	thiamine thiazole synthase 2, chloroplastic	350	20	0	92.27	6	P:GO:0009228; P:GO:0052837; F:GO:0005506; F:GO:0016763; C:GO:0005829; C:GO:0009570	P:thiamine biosynthetic process; P:thiazole biosynthetic process; F:iron ion binding; F:pentosyltransferase activity; C:cytosol; C:chloroplast stroma	EC:2.4.2	Glycosyltransferases	NA	NA	NA
evm.model.Scaffold_1.145	CRIB domain-containing protein RIC10	147	20	2.41013e-55	81.43	1	C:GO:0016021	C:integral component of membrane			NA	NA	NA
evm.model.Scaffold_1.146	vacuolar protein sorting-associated protein 28 homolog 2	209	20	8.26856e-152	97.85	3	P:GO:0043328; F:GO:0044877; C:GO:0000813	P:protein transport to vacuole involved in ubiquitin-dependent protein catabolic process via the multivesicular body sorting pathway; F:protein-containing complex binding; C:ESCRT I complex			NA	NA	NA
evm.model.Scaffold_1.147	RNA pseudouridine synthase 6, chloroplastic	160	20	1.13417e-98	88.28	4	P:GO:0000455; F:GO:0003723; F:GO:0120159; C:GO:0016021	P:enzyme-directed rRNA pseudouridine synthesis; F:RNA binding; F:rRNA pseudouridine synthase activity; C:integral component of membrane	EC:5.4.99.24; EC:5.4.99.23; EC:5.4.99.19; EC:5.4.99.29; EC:5.4.99.20; EC:5.4.99.22; EC:5.4.99.21; EC:5.4.99.43	23S rRNA pseudouridine(955/2504/2580) synthase; 23S rRNA pseudouridine(1911/1915/1917) synthase; 16S rRNA pseudouridine(516) synthase; 23S rRNA pseudouridine(746) synthase; 23S rRNA pseudouridine(2457) synthase; 23S rRNA pseudouridine(2605) synthase; 23S rRNA pseudouridine(2604) synthase; 21S rRNA pseudouridine(2819) synthase	NA	NA	NA
evm.model.Scaffold_1.148	cytochrome P450 77A1	405	20	0	88.58	4	F:GO:0005506; F:GO:0016709; F:GO:0020037; C:GO:0016020	F:iron ion binding; F:oxidoreductase activity, acting on paired donors, with incorporation or reduction of molecular oxygen, NAD(P)H as one donor, and incorporation of one atom of oxygen; F:heme binding; C:membrane	EC:1.14.13	Acting on paired donors, with incorporation or reduction of molecular oxygen. The oxygen incorporated need not be derived from O(2)	NA	NA	NA
evm.model.Scaffold_1.149	phospholipase A I	629	20	0	85.94	7	P:GO:0006631; P:GO:0016042; P:GO:0050832; F:GO:0004620; F:GO:0045735; C:GO:0005773; C:GO:0016020	P:fatty acid metabolic process; P:lipid catabolic process; P:defense response to fungus; F:phospholipase activity; F:nutrient reservoir activity; C:vacuole; C:membrane	EC:3.1.1	Acting on ester bonds	NA	NA	NA
evm.model.Scaffold_1.150	probable serine/threonine-protein kinase PBL23	318	20	0	87.01	3	P:GO:0006468; F:GO:0004674; F:GO:0005524	P:protein phosphorylation; F:protein serine/threonine kinase activity; F:ATP binding	EC:2.7.1	Transferring phosphorus-containing groups	NA	NA	NA
evm.model.Scaffold_1.151	tobamovirus multiplication protein 1	164	20	4.50056e-103	92.93	2	C:GO:0009705; C:GO:0016021	C:plant-type vacuole membrane; C:integral component of membrane			NA	NA	NA
evm.model.Scaffold_1.153	senescence regulator	282	20	1.17779e-105	77.99	NA					NA	NA	NA
evm.model.Scaffold_1.154	calcium-dependent protein kinase 21	521	20	0	87.84	10	P:GO:0018105; P:GO:0035556; P:GO:0046777; F:GO:0004683; F:GO:0005509; F:GO:0005516; F:GO:0005524; F:GO:0009931; C:GO:0005634; C:GO:0005737	P:peptidyl-serine phosphorylation; P:intracellular signal transduction; P:protein autophosphorylation; F:calmodulin-dependent protein kinase activity; F:calcium ion binding; F:calmodulin binding; F:ATP binding; F:calcium-dependent protein serine/threonine kinase activity; C:nucleus; C:cytoplasm	EC:2.7.11.17	Calcium/calmodulin-dependent protein kinase	NA	NA	NA
evm.model.Scaffold_1.155	peroxidase 42	239	20	3.65042e-156	92.89	8	P:GO:0006979; P:GO:0042744; P:GO:0098869; F:GO:0004601; F:GO:0020037; F:GO:0046872; C:GO:0005576; C:GO:0009505	P:response to oxidative stress; P:hydrogen peroxide catabolic process; P:cellular oxidant detoxification; F:peroxidase activity; F:heme binding; F:metal ion binding; C:extracellular region; C:plant-type cell wall	EC:1.11.1	Acting on a peroxide as acceptor	NA	NA	NA
evm.model.Scaffold_1.156	ATP synthase gamma chain, chloroplastic	368	20	0	94.65	4	P:GO:0006811; P:GO:0015986; F:GO:0046933; C:GO:0000275	P:ion transport; P:proton motive force-driven ATP synthesis; F:proton-transporting ATP synthase activity, rotational mechanism; C:mitochondrial proton-transporting ATP synthase complex, catalytic sector F(1)	EC:7.1.2.2; EC:6	H(+)-transporting two-sector ATPase; Ligases	NA	NA	NA
evm.model.Scaffold_1.158	Hypothetical predicted protein	196	20	4.94417e-61	63.44	NA					NA	NA	NA
evm.model.Scaffold_1.159	ankyrin repeat domain-containing protein 13C-like	593	20	0	84.36	1	C:GO:0016020	C:membrane			NA	NA	NA
evm.model.Scaffold_1.160	5'-adenylylsulfate reductase 3, chloroplastic-like	464	20	0	90.1	4	P:GO:0019344; P:GO:0019419; F:GO:0004604; F:GO:0043866	P:cysteine biosynthetic process; P:sulfate reduction; F:phosphoadenylyl-sulfate reductase (thioredoxin) activity; F:adenylyl-sulfate reductase (thioredoxin) activity	EC:1.8.4.8; EC:1.8.4.10	Phosphoadenylyl-sulfate reductase (thioredoxin); Adenylyl-sulfate reductase (thioredoxin)	NA	NA	NA
evm.model.Scaffold_1.161	Hypothetical predicted protein	415	20	0	82.27	1	C:GO:0016021	C:integral component of membrane			NA	NA	NA
evm.model.Scaffold_1.162	probable WRKY transcription factor 31	568	20	0	75.64	4	P:GO:0006355; F:GO:0003700; F:GO:0043565; C:GO:0005634	P:regulation of transcription, DNA-templated; F:DNA-binding transcription factor activity; F:sequence-specific DNA binding; C:nucleus			NA	NA	NA
evm.model.Scaffold_1.164	pentatricopeptide repeat-containing protein At4g04370	753	20	0	83.41	NA					NA	NA	NA
evm.model.Scaffold_1.166	calcium permeable stress-gated cation channel 1-like isoform X1	125	20	1.17526e-62	97.96	3	P:GO:0098655; F:GO:0005227; C:GO:0016021	P:cation transmembrane transport; F:calcium activated cation channel activity; C:integral component of membrane	EC:7	Translocases	NA	NA	NA
evm.model.Scaffold_1.167	calcium permeable stress-gated cation channel 1-like	412	20	0	91.78	4	P:GO:0098655; F:GO:0005227; C:GO:0005886; C:GO:0016021	P:cation transmembrane transport; F:calcium activated cation channel activity; C:plasma membrane; C:integral component of membrane	EC:7	Translocases	NA	NA	NA
evm.model.Scaffold_1.168	protein STRUBBELIG-RECEPTOR FAMILY 8	633	20	0	79.21	5	P:GO:0006468; P:GO:0050896; F:GO:0004674; F:GO:0005524; C:GO:0016021	P:protein phosphorylation; P:response to stimulus; F:protein serine/threonine kinase activity; F:ATP binding; C:integral component of membrane	EC:2.7.1	Transferring phosphorus-containing groups	NA	NA	NA
evm.model.Scaffold_1.171	serine/arginine repetitive matrix-like protein	345	20	1.81352e-135	66.98	NA					NA	NA	NA
evm.model.Scaffold_1.172	pyrophosphate--fructose 6-phosphate 1-phosphotransferase subunit beta	568	20	0	92.47	10	P:GO:0006002; P:GO:0009749; P:GO:0015979; P:GO:0046835; P:GO:0061615; F:GO:0003872; F:GO:0005524; F:GO:0046872; F:GO:0047334; C:GO:0005829	P:fructose 6-phosphate metabolic process; P:response to glucose; P:photosynthesis; P:carbohydrate phosphorylation; P:glycolytic process through fructose-6-phosphate; F:6-phosphofructokinase activity; F:ATP binding; F:metal ion binding; F:diphosphate-fructose-6-phosphate 1-phosphotransferase activity; C:cytosol	EC:2.7.1.90; EC:2.7.1.11	Diphosphate--fructose-6-phosphate 1-phosphotransferase; 6-phosphofructokinase	NA	NA	NA
evm.model.Scaffold_1.173	protein CLMP1-like	758	20	0	86.08	NA					NA	NA	NA
evm.model.Scaffold_1.174	Ubiquitin-specific protease family C19-related protein	186	20	1.09875e-119	91.44	3	P:GO:0006508; F:GO:0008233; C:GO:0016021	P:proteolysis; F:peptidase activity; C:integral component of membrane	EC:3.4	Acting on peptide bonds (peptidases)	NA	NA	NA
evm.model.Scaffold_1.175	serine/threonine-protein kinase ht1	239	20	4.44045e-175	98.12	7	P:GO:0046777; P:GO:0071244; P:GO:0090333; P:GO:2000030; F:GO:0004674; F:GO:0005524; C:GO:0005886	P:protein autophosphorylation; P:cellular response to carbon dioxide; P:regulation of stomatal closure; P:regulation of response to red or far red light; F:protein serine/threonine kinase activity; F:ATP binding; C:plasma membrane	EC:2.7.1	Transferring phosphorus-containing groups	NA	NA	NA
evm.model.Scaffold_1.176	hypothetical protein CDL12_05975	115	17	3.75611e-07	63.48	NA					NA	NA	NA
evm.model.Scaffold_1.177	mediator of RNA polymerase II transcription subunit 11 isoform X1	117	20	6.98198e-72	92.44	3	P:GO:0006357; F:GO:0003712; C:GO:0016592	P:regulation of transcription by RNA polymerase II; F:transcription coregulator activity; C:mediator complex			NA	NA	NA
evm.model.Scaffold_1.178	F-box protein CPR30	374	20	0	81.47	NA					NA	NA	NA
evm.model.Scaffold_1.180	U-box domain-containing protein 4-like	446	20	0	86.19	1	F:GO:0016874	F:ligase activity	EC:6	Ligases	NA	NA	NA
evm.model.Scaffold_1.182	inositol transporter 4	187	20	9.25374e-90	84.33	7	P:GO:0006817; P:GO:0015798; P:GO:0050896; P:GO:0055085; F:GO:0003723; F:GO:0005366; C:GO:0016021	P:phosphate ion transport; P:myo-inositol transport; P:response to stimulus; P:transmembrane transport; F:RNA binding; F:myo-inositol:proton symporter activity; C:integral component of membrane	EC:7	Translocases	NA	NA	NA
evm.model.Scaffold_1.183	inositol transporter 4	161	20	7.36389e-71	85.35	8	P:GO:0006817; P:GO:0008643; P:GO:0015798; P:GO:0050896; P:GO:0055085; F:GO:0003723; F:GO:0005366; C:GO:0016021	P:phosphate ion transport; P:carbohydrate transport; P:myo-inositol transport; P:response to stimulus; P:transmembrane transport; F:RNA binding; F:myo-inositol:proton symporter activity; C:integral component of membrane	EC:7	Translocases	NA	NA	NA
evm.model.Scaffold_1.184	heterogeneous nuclear ribonucleoprotein 1-like	467	20	0	76.38	1	F:GO:0003723	F:RNA binding			NA	NA	NA
evm.model.Scaffold_1.185	scarecrow-like protein 13	551	20	0	85.14	4	P:GO:0006355; F:GO:0003700; F:GO:0043565; C:GO:0005634	P:regulation of transcription, DNA-templated; F:DNA-binding transcription factor activity; F:sequence-specific DNA binding; C:nucleus			NA	NA	NA
evm.model.Scaffold_1.186	OBERON-like protein	567	20	0	94	2	F:GO:0046872; C:GO:0005634	F:metal ion binding; C:nucleus			NA	NA	NA
evm.model.Scaffold_1.187	Hypothetical predicted protein	213	20	9.8434e-58	52.69	2	C:GO:0016020; C:GO:0016021	C:membrane; C:integral component of membrane			NA	NA	NA
evm.model.Scaffold_1.189	SNF1-related protein kinase regulatory subunit beta-2	114	20	4.01383e-66	89.08	3	P:GO:0016310; F:GO:0016301; C:GO:0005737	P:phosphorylation; F:kinase activity; C:cytoplasm	EC:2.7	Transferring phosphorus-containing groups	NA	NA	NA
evm.model.Scaffold_1.190	nudix hydrolase 2-like isoform X1	245	20	1.0745e-142	90.29	3	F:GO:0035529; F:GO:0047631; F:GO:0051287	F:NADH pyrophosphatase activity; F:ADP-ribose diphosphatase activity; F:NAD binding	EC:3.6.1.13; EC:3.6.1.9	ADP-ribose diphosphatase; Nucleotide diphosphatase	NA	NA	NA
evm.model.Scaffold_1.191	binding protein	1595	20	0	81.62	3	P:GO:0007064; P:GO:0051301; C:GO:0005634	P:mitotic sister chromatid cohesion; P:cell division; C:nucleus			NA	NA	NA
evm.model.Scaffold_1.192	Hypothetical predicted protein	286	20	5.09132e-127	74.19	1	F:GO:0016874	F:ligase activity	EC:6	Ligases	NA	NA	NA
evm.model.Scaffold_1.193	nuclear inhibitor of protein phosphatase 1	436	20	0	81.54	1	F:GO:0003729	F:mRNA binding			NA	NA	NA
evm.model.Scaffold_1.194	BTB/POZ domain-containing protein At5g47800 isoform X1	592	20	0	80.12	1	P:GO:0016567	P:protein ubiquitination			NA	NA	NA
evm.model.Scaffold_1.195	cell wall / vacuolar inhibitor of fructosidase 2-like	177	20	3.58188e-36	54.04	3	P:GO:0043086; F:GO:0004857; F:GO:0046910	P:negative regulation of catalytic activity; F:enzyme inhibitor activity; F:pectinesterase inhibitor activity			NA	NA	NA
evm.model.Scaffold_1.196	cell wall / vacuolar inhibitor of fructosidase 2-like	176	20	3.50617e-58	64.4	2	P:GO:0043086; F:GO:0004857	P:negative regulation of catalytic activity; F:enzyme inhibitor activity			NA	NA	NA
evm.model.Scaffold_1.197	snRNA-activating protein complex subunit	196	20	3.82421e-131	92.3	8	P:GO:0042795; P:GO:0042796; F:GO:0000978; F:GO:0001006; F:GO:0001046; F:GO:0003681; C:GO:0005634; C:GO:0019185	P:snRNA transcription by RNA polymerase II; P:snRNA transcription by RNA polymerase III; F:RNA polymerase II cis-regulatory region sequence-specific DNA binding; F:RNA polymerase III type 3 promoter sequence-specific DNA binding; F:core promoter sequence-specific DNA binding; F:bent DNA binding; C:nucleus; C:snRNA-activating protein complex			NA	NA	NA
evm.model.Scaffold_1.198	snRNA-activating protein complex subunit	124	20	8.15942e-53	81.22	2	F:GO:0003677; C:GO:0005634	F:DNA binding; C:nucleus			NA	NA	NA
evm.model.Scaffold_1.199	myb family transcription factor PHL7	164	20	4.05264e-77	91.19	4	P:GO:0006355; F:GO:0003677; F:GO:0003700; C:GO:0005634	P:regulation of transcription, DNA-templated; F:DNA binding; F:DNA-binding transcription factor activity; C:nucleus			NA	NA	NA
evm.model.Scaffold_1.200	protein ENDOSPERM DEFECTIVE 1-like	334	20	5.27121e-176	74.94	4	P:GO:0051225; F:GO:0008017; C:GO:0005737; C:GO:0005880	P:spindle assembly; F:microtubule binding; C:cytoplasm; C:nuclear microtubule			NA	NA	NA
evm.model.Scaffold_1.201	protein SOMBRERO-like	315	20	4.59865e-173	77.2	2	P:GO:0006355; F:GO:0003677	P:regulation of transcription, DNA-templated; F:DNA binding			NA	NA	NA
evm.model.Scaffold_1.202	isocitrate dehydrogenase [NADP]	416	20	0	94.37	9	P:GO:0006099; P:GO:0006102; P:GO:0006739; P:GO:0010043; P:GO:0042742; F:GO:0000287; F:GO:0004450; F:GO:0051287; C:GO:0005739	P:tricarboxylic acid cycle; P:isocitrate metabolic process; P:NADP metabolic process; P:response to zinc ion; P:defense response to bacterium; F:magnesium ion binding; F:isocitrate dehydrogenase (NADP+) activity; F:NAD binding; C:mitochondrion	EC:1.1.1.42	Isocitrate dehydrogenase (NADP(+))	NA	NA	NA
evm.model.Scaffold_1.203	upf0678 fatty acid-binding protein-like protein at1g79260	163	20	2.96243e-99	88	NA					NA	NA	NA
evm.model.Scaffold_1.204	organic cation/carnitine transporter 3-like	160	20	1.66945e-11	79.8	5	P:GO:0006817; P:GO:0050896; P:GO:0055085; F:GO:0022857; C:GO:0016021	P:phosphate ion transport; P:response to stimulus; P:transmembrane transport; F:transmembrane transporter activity; C:integral component of membrane	EC:7	Translocases	NA	NA	NA
evm.model.Scaffold_1.205	myb family transcription factor APL isoform X1	301	20	8.34393e-112	69.95	4	P:GO:0006355; F:GO:0003677; F:GO:0003700; C:GO:0005634	P:regulation of transcription, DNA-templated; F:DNA binding; F:DNA-binding transcription factor activity; C:nucleus			NA	NA	NA
evm.model.Scaffold_1.206	zinc transporter 1-like	358	20	0	83.13	4	P:GO:0071577; F:GO:0005385; C:GO:0005886; C:GO:0016021	P:zinc ion transmembrane transport; F:zinc ion transmembrane transporter activity; C:plasma membrane; C:integral component of membrane	EC:7	Translocases	NA	NA	NA
evm.model.Scaffold_1.207	DCN1-like protein 1	251	20	2.15874e-175	91.92	6	P:GO:0045116; P:GO:0051443; F:GO:0031624; F:GO:0032182; F:GO:0097602; C:GO:0000151	P:protein neddylation; P:positive regulation of ubiquitin-protein transferase activity; F:ubiquitin conjugating enzyme binding; F:ubiquitin-like protein binding; F:cullin family protein binding; C:ubiquitin ligase complex			NA	NA	NA
evm.model.Scaffold_1.208	glyceraldehyde-3-phosphate dehydrogenase GAPCP2, chloroplastic-like	173	20	3.63297e-113	96.13	7	P:GO:0006006; P:GO:0006096; F:GO:0004365; F:GO:0050661; F:GO:0051287; C:GO:0005829; C:GO:0009536	P:glucose metabolic process; P:glycolytic process; F:glyceraldehyde-3-phosphate dehydrogenase (NAD+) (phosphorylating) activity; F:NADP binding; F:NAD binding; C:cytosol; C:plastid	EC:1.2.1.59; EC:1.2.1.12	Glyceraldehyde-3-phosphate dehydrogenase (NAD(P)(+)) (phosphorylating); Glyceraldehyde-3-phosphate dehydrogenase (phosphorylating)	NA	NA	NA
evm.model.Scaffold_1.209	Tyrosine kinase	293	20	1.47418e-147	78.28	6	P:GO:0006468; P:GO:0007165; F:GO:0004674; F:GO:0005524; C:GO:0005737; C:GO:0016021	P:protein phosphorylation; P:signal transduction; F:protein serine/threonine kinase activity; F:ATP binding; C:cytoplasm; C:integral component of membrane	EC:2.7.1	Transferring phosphorus-containing groups	NA	NA	NA
evm.model.Scaffold_1.210	Tyrosine kinase	495	20	0	85.44	6	P:GO:0006468; P:GO:0007165; F:GO:0004674; F:GO:0005524; C:GO:0005737; C:GO:0016021	P:protein phosphorylation; P:signal transduction; F:protein serine/threonine kinase activity; F:ATP binding; C:cytoplasm; C:integral component of membrane	EC:2.7.1	Transferring phosphorus-containing groups	NA	NA	NA
evm.model.Scaffold_1.212	peroxisomal 2,4-dienoyl-CoA reductase	191	20	2.00537e-113	88.6	2	P:GO:0009062; F:GO:0008670	P:fatty acid catabolic process; F:2,4-dienoyl-CoA reductase (NADPH) activity	EC:1.3.1.34	2,4-dienoyl-CoA reductase ((2E)-enoyl-CoA-producing)	NA	NA	NA
evm.model.Scaffold_1.214	phosphoglycerate kinase, chloroplastic	272	20	0	98.64	8	P:GO:0006094; P:GO:0006096; P:GO:0019253; F:GO:0004618; F:GO:0005524; F:GO:0043531; C:GO:0005829; C:GO:0009507	P:gluconeogenesis; P:glycolytic process; P:reductive pentose-phosphate cycle; F:phosphoglycerate kinase activity; F:ATP binding; F:ADP binding; C:cytosol; C:chloroplast	EC:2.7.2.3	Phosphoglycerate kinase	NA	NA	NA
evm.model.Scaffold_1.215	patellin-4-like	370	20	0	75.71	5	P:GO:0007049; P:GO:0051301; F:GO:0008289; C:GO:0005737; C:GO:0016020	P:cell cycle; P:cell division; F:lipid binding; C:cytoplasm; C:membrane			NA	NA	NA
evm.model.Scaffold_1.216	TELO2-interacting protein 1 homolog isoform X1	1304	20	0	81.07	3	P:GO:0006338; C:GO:0005737; C:GO:0070209	P:chromatin remodeling; C:cytoplasm; C:ASTRA complex			NA	NA	NA
evm.model.Scaffold_1.217	transcription factor MYB63	330	20	8.5027e-115	61.53	NA					NA	NA	NA
evm.model.Scaffold_1.218	putative auxin-induced protein 10A5-like	183	20	4.64229e-64	74.09	NA					NA	NA	NA
evm.model.Scaffold_1.220	transmembrane protein	220	20	1.81196e-133	88.68	1	C:GO:0016021	C:integral component of membrane			NA	NA	NA
evm.model.Scaffold_1.222	zinc finger protein CONSTANS-LIKE 4	143	5	2.82407e-17	54.91	1	C:GO:0005634	C:nucleus			NA	NA	NA
evm.model.Scaffold_1.224	---NA---	135	NA	NA	NA	NA					NA	NA	NA
evm.model.Scaffold_1.225	elongation factor 2-like	788	20	0	98.32	11	P:GO:0006414; P:GO:0006511; P:GO:0016579; F:GO:0003746; F:GO:0003924; F:GO:0004843; F:GO:0005525; F:GO:0043022; C:GO:0005840; C:GO:0043231; C:GO:1990904	P:translational elongation; P:ubiquitin-dependent protein catabolic process; P:protein deubiquitination; F:translation elongation factor activity; F:GTPase activity; F:cysteine-type deubiquitinase activity; F:GTP binding; F:ribosome binding; C:ribosome; C:intracellular membrane-bounded organelle; C:ribonucleoprotein complex	EC:3.6.1; EC:3.4.19.12	Acting on acid anhydrides; Ubiquitinyl hydrolase 1	NA	NA	NA
evm.model.Scaffold_1.226	elongation factor 2-like protein	119	20	7.73585e-70	91	4	P:GO:0006414; F:GO:0003746; F:GO:0005525; C:GO:0043229	P:translational elongation; F:translation elongation factor activity; F:GTP binding; C:intracellular organelle			NA	NA	NA
evm.model.Scaffold_1.228	hydroxymethylbilane synthase	130	20	1.67925e-80	93.37	4	P:GO:0006782; P:GO:0018160; F:GO:0004418; C:GO:0005737	P:protoporphyrinogen IX biosynthetic process; P:peptidyl-pyrromethane cofactor linkage; F:hydroxymethylbilane synthase activity; C:cytoplasm	EC:2.5.1.61	Hydroxymethylbilane synthase	NA	NA	NA
evm.model.Scaffold_1.229	probable BOI-related E3 ubiquitin- ligase 3	353	20	0	73.91	3	P:GO:0043067; F:GO:0016874; F:GO:0046872	P:regulation of programmed cell death; F:ligase activity; F:metal ion binding	EC:6	Ligases	NA	NA	NA
evm.model.Scaffold_1.230	protein ROOT PRIMORDIUM DEFECTIVE 1	401	20	0	87.09	1	F:GO:0003723	F:RNA binding			NA	NA	NA
evm.model.Scaffold_1.231	Ribosomal L27e protein family	135	20	1.95009e-86	95.07	3	P:GO:0006412; F:GO:0003735; C:GO:0022625	P:translation; F:structural constituent of ribosome; C:cytosolic large ribosomal subunit			NA	NA	NA
evm.model.Scaffold_1.232	GTP-binding protein-like protein	421	20	0	91.1	6	F:GO:0005524; F:GO:0005525; F:GO:0016887; F:GO:0043022; F:GO:0043023; C:GO:0009536	F:ATP binding; F:GTP binding; F:ATP hydrolysis activity; F:ribosome binding; F:ribosomal large subunit binding; C:plastid	EC:3.6.1	Acting on acid anhydrides	NA	NA	NA
evm.model.Scaffold_1.233	topoisomerase II-associated protein	803	20	0	76.17	1	P:GO:0000290	P:deadenylation-dependent decapping of nuclear-transcribed mRNA			NA	NA	NA
evm.model.Scaffold_1.235	Hypothetical predicted protein	428	20	0	75.11	NA					NA	NA	NA
evm.model.Scaffold_1.236	probable protein phosphatase 2c 6	526	20	0	79.38	4	P:GO:0006470; F:GO:0017018; C:GO:0005634; C:GO:0005829	P:protein dephosphorylation; F:myosin phosphatase activity; C:nucleus; C:cytosol	EC:3.1.3.16	Protein-serine/threonine phosphatase	NA	NA	NA
evm.model.Scaffold_1.237	nine-cis-epoxycarotenoid dioxygenase 3	177	20	1.12534e-58	85.14	4	P:GO:0016121; F:GO:0045549; F:GO:0046872; C:GO:0009570	P:carotene catabolic process; F:9-cis-epoxycarotenoid dioxygenase activity; F:metal ion binding; C:chloroplast stroma	EC:1.13.11.51	9-cis-epoxycarotenoid dioxygenase	NA	NA	NA
evm.model.Scaffold_1.238	9-cis-epoxycarotenoid dioxygenase NCED1, chloroplastic	171	20	5.36285e-93	85.57	7	P:GO:0009414; P:GO:0016121; P:GO:0042538; F:GO:0045549; F:GO:0046872; C:GO:0009535; C:GO:0009570	P:response to water deprivation; P:carotene catabolic process; P:hyperosmotic salinity response; F:9-cis-epoxycarotenoid dioxygenase activity; F:metal ion binding; C:chloroplast thylakoid membrane; C:chloroplast stroma	EC:1.13.11.51	9-cis-epoxycarotenoid dioxygenase	NA	NA	NA
evm.model.Scaffold_1.239	Hypothetical predicted protein	631	20	0	62.37	NA					NA	NA	NA
evm.model.Scaffold_1.243	Hypothetical predicted protein	1138	20	0	57.05	NA					NA	NA	NA
evm.model.Scaffold_1.245	P-loop containing nucleoside triphosphate hydrolases superfamily protein	1004	20	0	84.83	4	P:GO:0000725; P:GO:0007165; F:GO:0003953; F:GO:0043531	P:recombinational repair; P:signal transduction; F:NAD+ nucleosidase activity; F:ADP binding	EC:3.2.2	Glycosylases	NA	NA	NA
evm.model.Scaffold_1.246	WPP domain-interacting protein 1-like	545	20	0	67.07	1	C:GO:0016020	C:membrane			NA	NA	NA
evm.model.Scaffold_1.247	high mobility group B protein 10	307	20	1.47777e-180	79.18	2	F:GO:0003677; C:GO:0005634	F:DNA binding; C:nucleus			NA	NA	NA
evm.model.Scaffold_1.249	phosphatidylinositol/phosphatidylcholine transfer protein SFH13	626	20	0	83.66	1	C:GO:0016020	C:membrane			NA	NA	NA
evm.model.Scaffold_1.250	Eukaryotic aspartyl protease family protein	442	20	0	76.53	4	P:GO:0006508; F:GO:0004190; C:GO:0005576; C:GO:0016020	P:proteolysis; F:aspartic-type endopeptidase activity; C:extracellular region; C:membrane	EC:3.4.23	Acting on peptide bonds (peptidases)	NA	NA	NA
evm.model.Scaffold_1.251	ubiquitin-conjugating enzyme E2 28-like	148	20	1.1788e-100	96.66	5	P:GO:0000209; P:GO:0006511; F:GO:0005524; F:GO:0061631; C:GO:0005634	P:protein polyubiquitination; P:ubiquitin-dependent protein catabolic process; F:ATP binding; F:ubiquitin conjugating enzyme activity; C:nucleus	EC:2.3.2.23	E2 ubiquitin-conjugating enzyme	NA	NA	NA
evm.model.Scaffold_1.252	probable calcium-binding protein CML21	165	20	3.30336e-73	85.03	1	F:GO:0005509	F:calcium ion binding			NA	NA	NA
evm.model.Scaffold_1.254	probable amino acid permease 7 isoform X1	362	20	0	87.96	2	P:GO:0006865; C:GO:0016021	P:amino acid transport; C:integral component of membrane			NA	NA	NA
evm.model.Scaffold_1.256	probable amino acid permease 7 isoform X1	302	20	0	86.58	6	P:GO:0006865; P:GO:0009734; P:GO:0055085; F:GO:0015293; C:GO:0005886; C:GO:0016021	P:amino acid transport; P:auxin-activated signaling pathway; P:transmembrane transport; F:symporter activity; C:plasma membrane; C:integral component of membrane	EC:7	Translocases	NA	NA	NA
evm.model.Scaffold_1.258	enhancer of mRNA-decapping protein 4-like	185	20	2.79085e-101	89.43	2	P:GO:0031087; C:GO:0000932	P:deadenylation-independent decapping of nuclear-transcribed mRNA; C:P-body			NA	NA	NA
evm.model.Scaffold_1.259	probable RNA polymerase ii transcription factor b subunit 1-1	545	20	0	90.07	3	P:GO:0006289; P:GO:0006351; C:GO:0000439	P:nucleotide-excision repair; P:transcription, DNA-templated; C:transcription factor TFIIH core complex			NA	NA	NA
evm.model.Scaffold_1.260	uncharacterized protein LOC105176569	297	20	6.91388e-160	78.86	NA					NA	NA	NA
evm.model.Scaffold_1.261	protein transport protein sft2	153	20	5.85867e-97	97.42	3	P:GO:0015031; P:GO:0016192; C:GO:0016021	P:protein transport; P:vesicle-mediated transport; C:integral component of membrane			NA	NA	NA
evm.model.Scaffold_1.262	calcineurin B-like protein 3	224	20	1.28657e-157	96.36	3	P:GO:0019722; F:GO:0005509; F:GO:0019900	P:calcium-mediated signaling; F:calcium ion binding; F:kinase binding			NA	NA	NA
evm.model.Scaffold_1.263	protein CWC15 homolog	186	20	8.78765e-84	86.32	3	P:GO:0045292; F:GO:0003723; C:GO:0071013	P:mRNA cis splicing, via spliceosome; F:RNA binding; C:catalytic step 2 spliceosome			NA	NA	NA
evm.model.Scaffold_1.264	transcription factor DIVARICATA-like	180	20	1.42244e-93	80.61	1	F:GO:0003677	F:DNA binding			NA	NA	NA
evm.model.Scaffold_1.265	zinc finger family protein / programmed cell death 2 C-terminal domain-containing protein	245	20	4.63016e-137	85.09	2	F:GO:0046872; C:GO:0005737	F:metal ion binding; C:cytoplasm			NA	NA	NA
evm.model.Scaffold_1.266	Hypothetical predicted protein	1036	20	0	75.66	1	P:GO:0048507	P:meristem development			NA	NA	NA
evm.model.Scaffold_1.267	WEB family protein At5g55860-like	654	20	0	82.62	4	P:GO:0009903; P:GO:0009904; P:GO:0071260; C:GO:0005829	P:chloroplast avoidance movement; P:chloroplast accumulation movement; P:cellular response to mechanical stimulus; C:cytosol			NA	NA	NA
evm.model.Scaffold_1.269	cellulose synthase-like protein E6 isoform X2	209	20	1.55536e-87	67.89	3	P:GO:0030244; F:GO:0016760; C:GO:0016021	P:cellulose biosynthetic process; F:cellulose synthase (UDP-forming) activity; C:integral component of membrane	EC:2.4.1.12	Cellulose synthase (UDP-forming)	NA	NA	NA
evm.model.Scaffold_1.270	poly(A)-specific ribonuclease PARN	721	20	0	79.29	6	P:GO:0032259; P:GO:0090503; F:GO:0003723; F:GO:0004535; F:GO:0016740; C:GO:0005737	P:methylation; P:RNA phosphodiester bond hydrolysis, exonucleolytic; F:RNA binding; F:poly(A)-specific ribonuclease activity; F:transferase activity; C:cytoplasm	EC:2; EC:3.1.15; EC:3.1.13.4	Transferases; Acting on ester bonds; Poly(A)-specific ribonuclease	NA	NA	NA
evm.model.Scaffold_1.271	probable L-type lectin-domain containing receptor kinase S.7	676	20	0	88.21	9	P:GO:0002229; P:GO:0006468; P:GO:0007178; P:GO:0042742; F:GO:0004675; F:GO:0005524; F:GO:0030246; C:GO:0005886; C:GO:0016021	P:defense response to oomycetes; P:protein phosphorylation; P:transmembrane receptor protein serine/threonine kinase signaling pathway; P:defense response to bacterium; F:transmembrane receptor protein serine/threonine kinase activity; F:ATP binding; F:carbohydrate binding; C:plasma membrane; C:integral component of membrane	EC:2.7.11.30	Receptor protein serine/threonine kinase	NA	NA	NA
evm.model.Scaffold_1.272	fasciclin-like arabinogalactan protein 1	414	20	0	85.27	2	C:GO:0016021; C:GO:0046658	C:integral component of membrane; C:anchored component of plasma membrane			NA	NA	NA
evm.model.Scaffold_1.273	cleavage and polyadenylation specificity factor subunit 6-like	365	20	2.10961e-92	53.27	1	F:GO:0003676	F:nucleic acid binding			NA	NA	NA
evm.model.Scaffold_1.274	DNA ligase 1-like isoform X1	668	20	0	72.15	3	P:GO:0006325; F:GO:0003677; C:GO:0005634	P:chromatin organization; F:DNA binding; C:nucleus			NA	NA	NA
evm.model.Scaffold_1.277	two-pore potassium channel 1	356	20	0	84.73	6	P:GO:0030322; P:GO:0071805; F:GO:0005509; F:GO:0022841; C:GO:0005887; C:GO:0009705	P:stabilization of membrane potential; P:potassium ion transmembrane transport; F:calcium ion binding; F:potassium ion leak channel activity; C:integral component of plasma membrane; C:plant-type vacuole membrane	EC:7	Translocases	NA	NA	NA
evm.model.Scaffold_1.280	Melanin-concentrating hormone receptor	111	20	1.90556e-32	69.83	NA					NA	NA	NA
evm.model.Scaffold_1.281	pectinesterase QRT1	143	20	3.4304e-19	65.53	4	P:GO:0042545; P:GO:0045490; F:GO:0030599; F:GO:0045330	P:cell wall modification; P:pectin catabolic process; F:pectinesterase activity; F:aspartyl esterase activity	EC:3.1.1.11	Pectinesterase	NA	NA	NA
evm.model.Scaffold_1.282	30S ribosomal protein S10, chloroplastic	187	20	1.03993e-109	86.62	5	P:GO:0006412; F:GO:0003723; F:GO:0003735; C:GO:0005739; C:GO:0015935	P:translation; F:RNA binding; F:structural constituent of ribosome; C:mitochondrion; C:small ribosomal subunit			NA	NA	NA
evm.model.Scaffold_1.283	serine acetyltransferase 1, chloroplastic-like	328	20	0	85.3	3	P:GO:0006535; F:GO:0009001; C:GO:0005737	P:cysteine biosynthetic process from serine; F:serine O-acetyltransferase activity; C:cytoplasm	EC:2.3.1.30	Serine O-acetyltransferase	NA	NA	NA
evm.model.Scaffold_1.284	putative cytochrome P450	146	20	1.0995e-47	72.19	4	F:GO:0004497; F:GO:0005506; F:GO:0016705; F:GO:0020037	F:monooxygenase activity; F:iron ion binding; F:oxidoreductase activity, acting on paired donors, with incorporation or reduction of molecular oxygen; F:heme binding	EC:1.14	Acting on paired donors, with incorporation or reduction of molecular oxygen. The oxygen incorporated need not be derived from O(2)	NA	NA	NA
evm.model.Scaffold_1.285	mitochondrial inner membrane protease ATP23 isoform X1	132	20	1.89451e-69	84.59	5	P:GO:0006508; F:GO:0004222; F:GO:0046872; C:GO:0005739; C:GO:0016021	P:proteolysis; F:metalloendopeptidase activity; F:metal ion binding; C:mitochondrion; C:integral component of membrane	EC:3.4.24	Acting on peptide bonds (peptidases)	NA	NA	NA
evm.model.Scaffold_1.286	heterogeneous nuclear ribonucleoprotein 1-like	474	20	0	88.19	1	F:GO:0003723	F:RNA binding			NA	NA	NA
evm.model.Scaffold_1.287	mitochondrial import inner membrane translocase subunit TIM22-2-like	197	20	2.9933e-113	85.37	7	P:GO:0045036; P:GO:0045039; P:GO:0071806; F:GO:0008320; C:GO:0009941; C:GO:0016021; C:GO:0042721	P:protein targeting to chloroplast; P:protein insertion into mitochondrial inner membrane; P:protein transmembrane transport; F:protein transmembrane transporter activity; C:chloroplast envelope; C:integral component of membrane; C:TIM22 mitochondrial import inner membrane insertion complex	EC:7	Translocases	NA	NA	NA
evm.model.Scaffold_1.288	40S ribosomal protein S8	219	20	2.29157e-138	92.36	7	P:GO:0000462; P:GO:0006412; P:GO:0042255; F:GO:0003735; F:GO:0043022; C:GO:0022627; C:GO:0043253	P:maturation of SSU-rRNA from tricistronic rRNA transcript (SSU-rRNA, 5.8S rRNA, LSU-rRNA); P:translation; P:ribosome assembly; F:structural constituent of ribosome; F:ribosome binding; C:cytosolic small ribosomal subunit; C:chloroplast ribosome			NA	NA	NA
evm.model.Scaffold_1.289	beta-(1,2)-xylosyltransferase	232	20	3.90185e-109	78.32	7	P:GO:0006487; P:GO:0031204; P:GO:0048367; F:GO:0050513; C:GO:0000139; C:GO:0005797; C:GO:0016021	P:protein N-linked glycosylation; P:post-translational protein targeting to membrane, translocation; P:shoot system development; F:glycoprotein 2-beta-D-xylosyltransferase activity; C:Golgi membrane; C:Golgi medial cisterna; C:integral component of membrane	EC:2.4.2.38	Glycoprotein 2-beta-D-xylosyltransferase	NA	NA	NA
evm.model.Scaffold_1.290	putative lipid-transfer protein DIR1	134	20	1.28818e-37	70.32	2	P:GO:0009627; F:GO:0005504	P:systemic acquired resistance; F:fatty acid binding			NA	NA	NA
evm.model.Scaffold_1.291	serine/threonine-protein phosphatase PP-X isozyme 2	305	20	0	96.95	5	P:GO:0000724; P:GO:0070262; F:GO:0017018; C:GO:0005634; C:GO:0005737	P:double-strand break repair via homologous recombination; P:peptidyl-serine dephosphorylation; F:myosin phosphatase activity; C:nucleus; C:cytoplasm	EC:3.1.3.16	Protein-serine/threonine phosphatase	NA	NA	NA
evm.model.Scaffold_1.292	putative BPI/LBP family protein At1g04970	485	20	0	83.61	2	F:GO:0008289; C:GO:0005615	F:lipid binding; C:extracellular space			NA	NA	NA
evm.model.Scaffold_1.293	protein HOMOLOG OF MAMMALIAN LYST-INTERACTING PROTEIN 5	418	20	0	78.99	3	P:GO:0015031; P:GO:0032511; C:GO:0010008	P:protein transport; P:late endosome to vacuole transport via multivesicular body sorting pathway; C:endosome membrane			NA	NA	NA
evm.model.Scaffold_1.294	grpE protein homolog 2, mitochondrial-like	314	20	4.88207e-169	79.68	7	P:GO:0006457; P:GO:0030150; F:GO:0000774; F:GO:0042803; F:GO:0051082; F:GO:0051087; C:GO:0001405	P:protein folding; P:protein import into mitochondrial matrix; F:adenyl-nucleotide exchange factor activity; F:protein homodimerization activity; F:unfolded protein binding; F:chaperone binding; C:PAM complex, Tim23 associated import motor			NA	NA	NA
evm.model.Scaffold_1.295	extracellular ligand-gated ion channel protein	435	20	0	87.05	1	C:GO:0016021	C:integral component of membrane			NA	NA	NA
evm.model.Scaffold_1.296	ethylene-responsive transcription factor 3-like	227	20	9.90663e-122	85.49	5	P:GO:0006355; P:GO:0006952; F:GO:0000976; F:GO:0003700; C:GO:0005634	P:regulation of transcription, DNA-templated; P:defense response; F:transcription cis-regulatory region binding; F:DNA-binding transcription factor activity; C:nucleus			NA	NA	NA
evm.model.Scaffold_1.297	glucan endo-1,3-beta-glucosidase 13-like	477	20	0	84.92	2	P:GO:0005975; F:GO:0042973	P:carbohydrate metabolic process; F:glucan endo-1,3-beta-D-glucosidase activity	EC:3.2.1.21; EC:3.2.1.39	Beta-glucosidase; Glucan endo-1,3-beta-D-glucosidase	NA	NA	NA
evm.model.Scaffold_1.298	endoglucanase 11-like	143	20	7.38691e-63	81.79	2	P:GO:0030245; F:GO:0008810	P:cellulose catabolic process; F:cellulase activity	EC:3.2.1.4	Cellulase	NA	NA	NA
evm.model.Scaffold_1.299	50S ribosomal protein l30	109	20	3.91519e-68	91.43	4	P:GO:0006412; F:GO:0003735; C:GO:0005739; C:GO:0015934	P:translation; F:structural constituent of ribosome; C:mitochondrion; C:large ribosomal subunit			NA	NA	NA
evm.model.Scaffold_1.301	Hypothetical predicted protein	182	20	8.48893e-49	61.38	2	C:GO:0016020; C:GO:0016021	C:membrane; C:integral component of membrane			NA	NA	NA
evm.model.Scaffold_1.302	CCR4-NOT transcription complex subunit 9-like	315	20	0	94.3	5	P:GO:0006396; P:GO:0016075; P:GO:0090502; F:GO:0003723; F:GO:0004525	P:RNA processing; P:rRNA catabolic process; P:RNA phosphodiester bond hydrolysis, endonucleolytic; F:RNA binding; F:ribonuclease III activity	EC:3.1.30; EC:3.1.26.3	Acting on ester bonds; Ribonuclease III	NA	NA	NA
evm.model.Scaffold_1.303	imidazole glycerol phosphate synthase hisHF, chloroplastic	510	20	0	94.12	6	P:GO:0000105; P:GO:0006541; F:GO:0000107; F:GO:0004359; F:GO:0016833; C:GO:0009507	P:histidine biosynthetic process; P:glutamine metabolic process; F:imidazoleglycerol-phosphate synthase activity; F:glutaminase activity; F:oxo-acid-lyase activity; C:chloroplast	EC:3.5.1.2; EC:2.4.2; EC:4.1.3	Glutaminase; Glycosyltransferases; Carbon-carbon lyases	NA	NA	NA
evm.model.Scaffold_1.305	rab3 GTPase-activating protein catalytic subunit	679	20	0	82.17	3	P:GO:0043547; F:GO:0005096; C:GO:0005737	P:positive regulation of GTPase activity; F:GTPase activator activity; C:cytoplasm			NA	NA	NA
evm.model.Scaffold_1.306	bromodomain-containing protein DDB_G0270170	896	20	0	71.06	NA					NA	NA	NA
evm.model.Scaffold_1.307	uncharacterized protein LOC105176765	199	1	1.83391e-07	48.43	NA					NA	NA	NA
evm.model.Scaffold_1.309	probable beta-1,3-galactosyltransferase 2	404	20	0	90.32	5	P:GO:0006486; F:GO:0008194; F:GO:0008378; C:GO:0000139; C:GO:0016021	P:protein glycosylation; F:UDP-glycosyltransferase activity; F:galactosyltransferase activity; C:Golgi membrane; C:integral component of membrane	EC:2.4.1	Glycosyltransferases	NA	NA	NA
evm.model.Scaffold_1.310	Hypothetical predicted protein	208	20	1.99849e-61	65.89	NA					NA	NA	NA
evm.model.Scaffold_1.311	ATP synthase gamma chain, chloroplastic-like	374	20	0	85.95	6	P:GO:0006811; P:GO:0015986; P:GO:2000067; F:GO:0046933; C:GO:0000275; C:GO:0009507	P:ion transport; P:proton motive force-driven ATP synthesis; P:regulation of root morphogenesis; F:proton-transporting ATP synthase activity, rotational mechanism; C:mitochondrial proton-transporting ATP synthase complex, catalytic sector F(1); C:chloroplast	EC:7.1.2.2; EC:6	H(+)-transporting two-sector ATPase; Ligases	NA	NA	NA
evm.model.Scaffold_1.312	NADH dehydrogenase [ubiquinone] 1 alpha subcomplex assembly factor 2 isoform X1	189	20	1.16061e-101	79.45	3	P:GO:0032981; C:GO:0005743; C:GO:0070469	P:mitochondrial respiratory chain complex I assembly; C:mitochondrial inner membrane; C:respirasome			NA	NA	NA
evm.model.Scaffold_1.313	aconitate hydratase, cytoplasmic	896	20	0	97.22	8	P:GO:0006099; P:GO:0006101; F:GO:0003994; F:GO:0046872; F:GO:0047780; F:GO:0051539; C:GO:0005739; C:GO:0005829	P:tricarboxylic acid cycle; P:citrate metabolic process; F:aconitate hydratase activity; F:metal ion binding; F:citrate dehydratase activity; F:4 iron, 4 sulfur cluster binding; C:mitochondrion; C:cytosol	EC:4.2.1.3	Aconitate hydratase	NA	NA	NA
evm.model.Scaffold_1.315	protein translation factor SUI1 homolog	112	20	1.11157e-75	98.93	3	P:GO:0006413; F:GO:0003723; F:GO:0003743	P:translational initiation; F:RNA binding; F:translation initiation factor activity			NA	NA	NA
evm.model.Scaffold_1.316	actin cytoskeleton-regulatory complex pan-like protein	499	20	0	83.03	NA					NA	NA	NA
evm.model.Scaffold_1.317	Hypothetical predicted protein	113	20	7.75542e-24	59.26	NA					NA	NA	NA
evm.model.Scaffold_1.319	Protein FATTY ACID EXPORT 5	135	20	3.82395e-37	90.28	4	P:GO:0015908; F:GO:0015245; C:GO:0009706; C:GO:0016021	P:fatty acid transport; F:fatty acid transmembrane transporter activity; C:chloroplast inner membrane; C:integral component of membrane	EC:7	Translocases	NA	NA	NA
evm.model.Scaffold_1.320	cytochrome P450 716B1-like	193	20	5.47447e-92	79.35	6	P:GO:0016125; F:GO:0004497; F:GO:0005506; F:GO:0016705; F:GO:0020037; C:GO:0016021	P:sterol metabolic process; F:monooxygenase activity; F:iron ion binding; F:oxidoreductase activity, acting on paired donors, with incorporation or reduction of molecular oxygen; F:heme binding; C:integral component of membrane	EC:1.14	Acting on paired donors, with incorporation or reduction of molecular oxygen. The oxygen incorporated need not be derived from O(2)	NA	NA	NA
evm.model.Scaffold_1.322	fatty acid desaturase 4, chloroplastic-like	253	20	1.86359e-127	77.02	2	P:GO:0006631; C:GO:0016021	P:fatty acid metabolic process; C:integral component of membrane			NA	NA	NA
evm.model.Scaffold_1.323	vacuolar protein sorting-associated protein 22 homolog 1	251	20	0	97.51	2	P:GO:0043328; C:GO:0000814	P:protein transport to vacuole involved in ubiquitin-dependent protein catabolic process via the multivesicular body sorting pathway; C:ESCRT II complex			NA	NA	NA
evm.model.Scaffold_1.324	probable folate-biopterin transporter 4	495	20	0	85	5	P:GO:0006817; P:GO:0050896; P:GO:0055085; F:GO:0022857; C:GO:0016021	P:phosphate ion transport; P:response to stimulus; P:transmembrane transport; F:transmembrane transporter activity; C:integral component of membrane	EC:7	Translocases	NA	NA	NA
evm.model.Scaffold_1.325	DNA polymerase I B, chloroplastic mitochondrial-like	215	20	9.83661e-56	59.23	2	P:GO:0006259; F:GO:0016740	P:DNA metabolic process; F:transferase activity	EC:2	Transferases	NA	NA	NA
evm.model.Scaffold_1.326	DNA polymerase I B, chloroplastic/mitochondrial	856	20	0	86.69	8	P:GO:0006261; P:GO:0006302; P:GO:0034645; P:GO:0071897; P:GO:0090305; F:GO:0003677; F:GO:0003887; F:GO:0008408	P:DNA-templated DNA replication; P:double-strand break repair; P:cellular macromolecule biosynthetic process; P:DNA biosynthetic process; P:nucleic acid phosphodiester bond hydrolysis; F:DNA binding; F:DNA-directed DNA polymerase activity; F:3'-5' exonuclease activity	EC:3.1; EC:2.7.7.7	Acting on ester bonds; DNA-directed DNA polymerase	NA	NA	NA
evm.model.Scaffold_1.327	Hypothetical predicted protein	160	20	2.34123e-66	72.36	NA					NA	NA	NA
evm.model.Scaffold_1.328	Ras-related small GTP-binding family protein	289	20	1.58896e-158	84.17	2	F:GO:0003924; F:GO:0005525	F:GTPase activity; F:GTP binding	EC:3.6.1	Acting on acid anhydrides	NA	NA	NA
evm.model.Scaffold_1.329	FHA domain-containing protein DDL	438	20	0	74.71	3	P:GO:0035196; F:GO:0003729; C:GO:0005634	P:miRNA maturation; F:mRNA binding; C:nucleus			NA	NA	NA
evm.model.Scaffold_1.331	glucose-6-phosphate/phosphate translocator 1, chloroplastic-like	391	20	0	91.27	20	P:GO:0007033; P:GO:0009553; P:GO:0009793; P:GO:0010152; P:GO:0015713; P:GO:0015714; P:GO:0015760; P:GO:0034389; P:GO:0035436; F:GO:0005315; F:GO:0015120; F:GO:0015152; F:GO:0015297; F:GO:0016853; F:GO:0019904; F:GO:0071917; C:GO:0005777; C:GO:0005794; C:GO:0016021; C:GO:0031969	P:vacuole organization; P:embryo sac development; P:embryo development ending in seed dormancy; P:pollen maturation; P:phosphoglycerate transmembrane transport; P:phosphoenolpyruvate transport; P:glucose-6-phosphate transport; P:lipid droplet organization; P:triose phosphate transmembrane transport; F:inorganic phosphate transmembrane transporter activity; F:phosphoglycerate transmembrane transpo…	EC:5; EC:7	Isomerases; Translocases	NA	NA	NA
evm.model.Scaffold_1.332	Polyubiquitin 10	400	20	0	93.89	16	P:GO:0006281; P:GO:0009751; P:GO:0016567; P:GO:0019941; P:GO:0055085; P:GO:0090305; F:GO:0003729; F:GO:0004518; F:GO:0005524; F:GO:0008081; F:GO:0031386; F:GO:0031625; F:GO:0140359; C:GO:0005634; C:GO:0005737; C:GO:0016021	P:DNA repair; P:response to salicylic acid; P:protein ubiquitination; P:modification-dependent protein catabolic process; P:transmembrane transport; P:nucleic acid phosphodiester bond hydrolysis; F:mRNA binding; F:nuclease activity; F:ATP binding; F:phosphoric diester hydrolase activity; F:protein tag; F:ubiquitin protein ligase binding; F:ABC-type transporter activity; C:nucleus; C:cytoplasm; C:…	EC:3.1.4; EC:7	Acting on ester bonds; Translocases	NA	NA	NA
evm.model.Scaffold_1.333	trafficking protein particle complex subunit 3	186	20	1.91213e-132	98.17	6	P:GO:0006888; P:GO:0006891; C:GO:0005783; C:GO:0005829; C:GO:0030008; C:GO:0033106	P:endoplasmic reticulum to Golgi vesicle-mediated transport; P:intra-Golgi vesicle-mediated transport; C:endoplasmic reticulum; C:cytosol; C:TRAPP complex; C:cis-Golgi network membrane			NA	NA	NA
evm.model.Scaffold_1.336	probable galacturonosyltransferase 12	535	20	0	93.35	5	P:GO:0045489; P:GO:0071555; F:GO:0047262; C:GO:0000139; C:GO:0016021	P:pectin biosynthetic process; P:cell wall organization; F:polygalacturonate 4-alpha-galacturonosyltransferase activity; C:Golgi membrane; C:integral component of membrane	EC:2.4.1.43	Polygalacturonate 4-alpha-galacturonosyltransferase	NA	NA	NA
evm.model.Scaffold_1.337	transcription factor ILR3-like	181	20	1.49881e-106	91.08	8	P:GO:0006355; P:GO:0019760; P:GO:0055072; F:GO:0000976; F:GO:0003700; F:GO:0046983; C:GO:0005634; C:GO:0016021	P:regulation of transcription, DNA-templated; P:glucosinolate metabolic process; P:iron ion homeostasis; F:transcription cis-regulatory region binding; F:DNA-binding transcription factor activity; F:protein dimerization activity; C:nucleus; C:integral component of membrane			NA	NA	NA
evm.model.Scaffold_1.338	thioredoxin-like protein cxxs1	118	20	9.00266e-61	81.65	3	F:GO:0003756; F:GO:0015035; C:GO:0005829	F:protein disulfide isomerase activity; F:protein-disulfide reductase activity; C:cytosol	EC:5.3.4.1; EC:1.8	Protein disulfide-isomerase; Acting on a sulfur group of donors	NA	NA	NA
evm.model.Scaffold_1.339	kinesin-like protein KIN-14N	754	20	0	91.46	6	P:GO:0007018; F:GO:0003777; F:GO:0005524; F:GO:0008017; F:GO:0016787; C:GO:0005874	P:microtubule-based movement; F:microtubule motor activity; F:ATP binding; F:microtubule binding; F:hydrolase activity; C:microtubule	EC:3	Hydrolases	NA	NA	NA
evm.model.Scaffold_1.340	probable histone H2A.1	132	20	1.67596e-88	98.83	4	F:GO:0003677; F:GO:0046982; C:GO:0000786; C:GO:0005634	F:DNA binding; F:protein heterodimerization activity; C:nucleosome; C:nucleus			NA	NA	NA
evm.model.Scaffold_1.342	50S ribosomal protein L24, chloroplastic	190	20	3.56985e-117	89.34	6	P:GO:0006412; F:GO:0003735; F:GO:0019843; C:GO:0005739; C:GO:0005840; C:GO:0009507	P:translation; F:structural constituent of ribosome; F:rRNA binding; C:mitochondrion; C:ribosome; C:chloroplast			NA	NA	NA
evm.model.Scaffold_1.344	putative RNA-binding protein (RRM superfamily)	140	20	1.3739e-77	89.47	3	P:GO:0080156; F:GO:0003723; C:GO:0005739	P:mitochondrial mRNA modification; F:RNA binding; C:mitochondrion			NA	NA	NA
evm.model.Scaffold_1.345	60S ribosomal protein L8	147	20	6.56624e-102	99.15	4	P:GO:0002181; F:GO:0003723; F:GO:0003735; C:GO:0022625	P:cytoplasmic translation; F:RNA binding; F:structural constituent of ribosome; C:cytosolic large ribosomal subunit			NA	NA	NA
evm.model.Scaffold_1.346	mRNA cap guanine-N7 methyltransferase 1-like	198	20	3.99444e-128	93.27	6	P:GO:0006370; P:GO:0106005; F:GO:0003723; F:GO:0004482; C:GO:0005634; C:GO:0005845	P:7-methylguanosine mRNA capping; P:RNA 5'-cap (guanine-N7)-methylation; F:RNA binding; F:mRNA (guanine-N7-)-methyltransferase activity; C:nucleus; C:mRNA cap binding complex	EC:2.1.1.56	mRNA (guanine-N(7))-methyltransferase	NA	NA	NA
evm.model.Scaffold_1.347	indole-3-acetic acid-amido synthetase GH3.6	308	20	0	93.82	2	F:GO:0010279; C:GO:0005737	F:indole-3-acetic acid amido synthetase activity; C:cytoplasm	EC:6.3.2	Forming carbon-nitrogen bonds	NA	NA	NA
evm.model.Scaffold_1.348	transcription factor bHLH123	461	20	0	71.86	4	P:GO:0006357; F:GO:0000978; F:GO:0000981; C:GO:0005634	P:regulation of transcription by RNA polymerase II; F:RNA polymerase II cis-regulatory region sequence-specific DNA binding; F:DNA-binding transcription factor activity, RNA polymerase II-specific; C:nucleus			NA	NA	NA
evm.model.Scaffold_1.350	g-type lectin s-receptor-like serine/threonine-protein kinase at4g27290	466	20	0	77.01	6	P:GO:0006468; P:GO:0048544; F:GO:0000166; F:GO:0004672; F:GO:0030246; C:GO:0016020	P:protein phosphorylation; P:recognition of pollen; F:nucleotide binding; F:protein kinase activity; F:carbohydrate binding; C:membrane	EC:2.7.1	Transferring phosphorus-containing groups	NA	NA	NA
evm.model.Scaffold_1.351	Serine/threonine protein kinase	705	20	0	79.02	8	P:GO:0006468; P:GO:0048544; F:GO:0004674; F:GO:0004712; F:GO:0005524; F:GO:0030246; F:GO:0106310; C:GO:0016021	P:protein phosphorylation; P:recognition of pollen; F:protein serine/threonine kinase activity; F:protein serine/threonine/tyrosine kinase activity; F:ATP binding; F:carbohydrate binding; F:protein serine kinase activity; C:integral component of membrane	EC:2.7.12.1	Dual-specificity kinase	NA	NA	NA
evm.model.Scaffold_1.352	G-type lectin S-receptor-like serine/threonine-protein kinase SD1-1	288	20	6.62988e-124	79.77	4	P:GO:0006468; F:GO:0004674; F:GO:0005524; C:GO:0016021	P:protein phosphorylation; F:protein serine/threonine kinase activity; F:ATP binding; C:integral component of membrane	EC:2.7.1	Transferring phosphorus-containing groups	NA	NA	NA
evm.model.Scaffold_1.353	calcium-binding protein PBP1	120	20	1.12163e-70	92.71	1	F:GO:0005509	F:calcium ion binding			NA	NA	NA
evm.model.Scaffold_1.356	ubiquitin carboxyl-terminal hydrolase 14	709	20	0	91.47	12	P:GO:0006511; P:GO:0009734; P:GO:0009793; P:GO:0009965; P:GO:0016579; P:GO:0042127; P:GO:0048767; P:GO:0071370; F:GO:0008270; F:GO:0061815; F:GO:1990450; C:GO:0005634	P:ubiquitin-dependent protein catabolic process; P:auxin-activated signaling pathway; P:embryo development ending in seed dormancy; P:leaf morphogenesis; P:protein deubiquitination; P:regulation of cell population proliferation; P:root hair elongation; P:cellular response to gibberellin stimulus; F:zinc ion binding; F:Met1-linked polyubiquitin deubiquitinase activity; F:linear polyubiquitin bindi…	EC:3.4.19.12	Ubiquitinyl hydrolase 1	NA	NA	NA
evm.model.Scaffold_1.363	diacylglycerol kinase 5-like	472	20	0	90.39	7	P:GO:0006952; P:GO:0007205; P:GO:0016310; F:GO:0003951; F:GO:0004143; F:GO:0005524; C:GO:0009535	P:defense response; P:protein kinase C-activating G protein-coupled receptor signaling pathway; P:phosphorylation; F:NAD+ kinase activity; F:diacylglycerol kinase activity; F:ATP binding; C:chloroplast thylakoid membrane	EC:2.7.1.23; EC:2.7.1.107	NAD(+) kinase; Diacylglycerol kinase (ATP)	NA	NA	NA
evm.model.Scaffold_1.366	Hypothetical predicted protein	113	20	1.70429e-25	71.24	NA					NA	NA	NA
evm.model.Scaffold_1.369	Hypothetical predicted protein	267	20	6.58772e-171	87.92	NA					NA	NA	NA
evm.model.Scaffold_1.373	trafficking protein particle complex II-specific subunit 130 homolog	1254	20	0	89.9	6	P:GO:0000919; P:GO:0006891; P:GO:0034498; C:GO:0005802; C:GO:0005829; C:GO:1990071	P:cell plate assembly; P:intra-Golgi vesicle-mediated transport; P:early endosome to Golgi transport; C:trans-Golgi network; C:cytosol; C:TRAPPII protein complex			NA	NA	NA
evm.model.Scaffold_1.374	Peroxisomal membrane 22 kDa family protein	377	20	0	78.28	2	C:GO:0005737; C:GO:0016021	C:cytoplasm; C:integral component of membrane			NA	NA	NA
evm.model.Scaffold_1.375	NAC transcription factor 56	206	20	1.52871e-62	59.45	3	P:GO:0006355; P:GO:0048731; F:GO:0003677	P:regulation of transcription, DNA-templated; P:system development; F:DNA binding			NA	NA	NA
evm.model.Scaffold_1.376	NAC domain-containing protein 72-like	332	20	8.81214e-176	78.97	2	P:GO:0006355; F:GO:0003677	P:regulation of transcription, DNA-templated; F:DNA binding			NA	NA	NA
evm.model.Scaffold_1.377	ABC transporter G family member 9	575	20	0	88.75	4	P:GO:0055085; F:GO:0005524; F:GO:0140359; C:GO:0016021	P:transmembrane transport; F:ATP binding; F:ABC-type transporter activity; C:integral component of membrane	EC:7	Translocases	NA	NA	NA
evm.model.Scaffold_1.380	WD repeat-containing protein 44-like	904	20	0	82.12	NA					NA	NA	NA
evm.model.Scaffold_1.381	protochlorophyllide reductase-like	390	20	0	91.25	4	P:GO:0015979; P:GO:0015995; F:GO:0016630; C:GO:0009507	P:photosynthesis; P:chlorophyll biosynthetic process; F:protochlorophyllide reductase activity; C:chloroplast	EC:1.3.1.33	Protochlorophyllide reductase	NA	NA	NA
evm.model.Scaffold_1.382	ribosome biogenesis protein brx1 homolog	314	20	0	93.47	5	P:GO:0000027; P:GO:0006364; F:GO:0019843; C:GO:0005730; C:GO:0016021	P:ribosomal large subunit assembly; P:rRNA processing; F:rRNA binding; C:nucleolus; C:integral component of membrane			NA	NA	NA
evm.model.Scaffold_1.383	general transcription factor 3C polypeptide 6-like	142	20	5.30233e-60	77.26	2	P:GO:0006383; C:GO:0000127	P:transcription by RNA polymerase III; C:transcription factor TFIIIC complex			NA	NA	NA
evm.model.Scaffold_1.385	MLO-like protein 11	227	20	1.44808e-146	90.9	4	P:GO:0006952; P:GO:0009607; F:GO:0005516; C:GO:0016021	P:defense response; P:response to biotic stimulus; F:calmodulin binding; C:integral component of membrane			NA	NA	NA
evm.model.Scaffold_1.386	MLO-like protein 11	127	20	9.00992e-55	77.23	4	P:GO:0006952; P:GO:0009607; F:GO:0005516; C:GO:0016021	P:defense response; P:response to biotic stimulus; F:calmodulin binding; C:integral component of membrane			NA	NA	NA
evm.model.Scaffold_1.389	protein FAR1-RELATED SEQUENCE 5-like	253	20	2.77338e-162	88.79	NA					NA	NA	NA
evm.model.Scaffold_1.390	E3 ubiquitin-protein ligase RMA1H1-like	262	20	9.90332e-137	76.46	7	P:GO:0006511; P:GO:0016567; F:GO:0016874; F:GO:0046872; F:GO:0061630; C:GO:0005783; C:GO:0016020	P:ubiquitin-dependent protein catabolic process; P:protein ubiquitination; F:ligase activity; F:metal ion binding; F:ubiquitin protein ligase activity; C:endoplasmic reticulum; C:membrane	EC:2; EC:6	Transferases; Ligases	NA	NA	NA
evm.model.Scaffold_1.391	thioredoxin M-type 4	243	20	3.13505e-98	83.3	4	F:GO:0016671; F:GO:0016740; F:GO:0047134; C:GO:0005737	F:oxidoreductase activity, acting on a sulfur group of donors, disulfide as acceptor; F:transferase activity; F:protein-disulfide reductase (NAD(P)) activity; C:cytoplasm	EC:1.8.4; EC:2; EC:1.8.1.8	Acting on a sulfur group of donors; Transferases; Protein-disulfide reductase	NA	NA	NA
evm.model.Scaffold_1.393	3-deoxy-manno-octulosonate cytidylyltransferase, mitochondrial	288	20	2.004e-164	91.7	3	F:GO:0008690; C:GO:0005829; C:GO:0016021	F:3-deoxy-manno-octulosonate cytidylyltransferase activity; C:cytosol; C:integral component of membrane	EC:2.7.7.38	3-deoxy-manno-octulosonate cytidylyltransferase	NA	NA	NA
evm.model.Scaffold_1.394	vesicle-fusing ATPase	602	20	0	96.02	7	P:GO:0006891; P:GO:0035494; P:GO:0043001; F:GO:0005524; F:GO:0016887; F:GO:0046872; C:GO:0005795	P:intra-Golgi vesicle-mediated transport; P:SNARE complex disassembly; P:Golgi to plasma membrane protein transport; F:ATP binding; F:ATP hydrolysis activity; F:metal ion binding; C:Golgi stack	EC:3.6.1	Acting on acid anhydrides	NA	NA	NA
evm.model.Scaffold_1.396	ATP-dependent RNA helicase	144	20	9.18353e-92	93.16	2	F:GO:0004386; C:GO:0016021	F:helicase activity; C:integral component of membrane			NA	NA	NA
evm.model.Scaffold_1.397	probable serine/threonine-protein kinase At1g54610	701	20	0	88.28	8	P:GO:0032968; P:GO:0051726; P:GO:0070816; F:GO:0004693; F:GO:0005524; F:GO:0008353; C:GO:0000307; C:GO:0005634	P:positive regulation of transcription elongation from RNA polymerase II promoter; P:regulation of cell cycle; P:phosphorylation of RNA polymerase II C-terminal domain; F:cyclin-dependent protein serine/threonine kinase activity; F:ATP binding; F:RNA polymerase II CTD heptapeptide repeat kinase activity; C:cyclin-dependent protein kinase holoenzyme complex; C:nucleus	EC:2.7.11.23; EC:2.7.11.22	[RNA-polymerase]-subunit kinase; Cyclin-dependent kinase	NA	NA	NA
evm.model.Scaffold_1.398	protein SPA1-RELATED 4-like isoform X1	291	20	1.65365e-130	73.7	4	P:GO:0006468; P:GO:0009640; F:GO:0004672; F:GO:0005524	P:protein phosphorylation; P:photomorphogenesis; F:protein kinase activity; F:ATP binding	EC:2.7.1	Transferring phosphorus-containing groups	NA	NA	NA
evm.model.Scaffold_1.399	protein SPA1-RELATED 3-like	328	20	3.8138e-162	85.49	4	P:GO:0006468; P:GO:0009640; F:GO:0004672; F:GO:0005524	P:protein phosphorylation; P:photomorphogenesis; F:protein kinase activity; F:ATP binding	EC:2.7.1	Transferring phosphorus-containing groups	NA	NA	NA
evm.model.Scaffold_1.401	beta-glucuronosyltransferase GlcAT14B-like	420	20	0	87.23	2	F:GO:0015020; C:GO:0016021	F:glucuronosyltransferase activity; C:integral component of membrane	EC:2.4.1.17	Glucuronosyltransferase	NA	NA	NA
evm.model.Scaffold_1.403	RNA-binding S4 domain-containing protein	320	20	0	84.73	1	F:GO:0003723	F:RNA binding			NA	NA	NA
evm.model.Scaffold_1.404	dynamin-related protein 5A	707	20	0	87.22	7	P:GO:0000911; F:GO:0003924; F:GO:0005525; F:GO:0008017; C:GO:0005874; C:GO:0009504; C:GO:0016020	P:cytokinesis by cell plate formation; F:GTPase activity; F:GTP binding; F:microtubule binding; C:microtubule; C:cell plate; C:membrane	EC:3.6.1	Acting on acid anhydrides	NA	NA	NA
evm.model.Scaffold_1.407	VQ motif-containing protein 4-like	226	20	1.02472e-103	78.19	1	C:GO:0005634	C:nucleus			NA	NA	NA
evm.model.Scaffold_1.408	rapid alkalinization factor	111	20	6.20905e-52	75.17	2	P:GO:0019722; C:GO:0005576	P:calcium-mediated signaling; C:extracellular region			NA	NA	NA
evm.model.Scaffold_1.409	phytosulfokine receptor 2	1047	20	0	86.09	6	P:GO:0006468; P:GO:0050832; F:GO:0004674; F:GO:0005524; C:GO:0005886; C:GO:0016021	P:protein phosphorylation; P:defense response to fungus; F:protein serine/threonine kinase activity; F:ATP binding; C:plasma membrane; C:integral component of membrane	EC:2.7.1	Transferring phosphorus-containing groups	NA	NA	NA
evm.model.Scaffold_1.410	LEAF RUST 10 DISEASE-RESISTANCE LOCUS RECEPTOR-LIKE PROTEIN KINASE-like 2.7	328	20	5.03168e-169	87.61	4	P:GO:0016310; F:GO:0016301; F:GO:0030247; C:GO:0016021	P:phosphorylation; F:kinase activity; F:polysaccharide binding; C:integral component of membrane	EC:2.7	Transferring phosphorus-containing groups	NA	NA	NA
evm.model.Scaffold_1.411	protein RICE SALT SENSITIVE 3-like isoform X1	397	20	0	86.56	4	P:GO:0016310; P:GO:2000112; F:GO:0003677; F:GO:0016301	P:phosphorylation; P:regulation of cellular macromolecule biosynthetic process; F:DNA binding; F:kinase activity	EC:2.7	Transferring phosphorus-containing groups	NA	NA	NA
evm.model.Scaffold_1.412	30S ribosomal protein S20, chloroplastic-like	184	20	2.2266e-93	84.22	5	P:GO:0006412; F:GO:0003729; F:GO:0003735; F:GO:0070181; C:GO:0015935	P:translation; F:mRNA binding; F:structural constituent of ribosome; F:small ribosomal subunit rRNA binding; C:small ribosomal subunit			NA	NA	NA
evm.model.Scaffold_1.413	ARM repeat superfamily protein	321	20	0	86.68	1	P:GO:0043248	P:proteasome assembly			NA	NA	NA
evm.model.Scaffold_1.414	NAC Apical domain transcriptional regulator superfamily protein	326	20	1.94556e-152	73.89	2	P:GO:0006355; F:GO:0003677	P:regulation of transcription, DNA-templated; F:DNA binding			NA	NA	NA
evm.model.Scaffold_1.416	D-amino-acid transaminase, chloroplastic	296	20	0	94.72	4	P:GO:0046656; F:GO:0008483; F:GO:0008696; F:GO:0030170	P:folic acid biosynthetic process; F:transaminase activity; F:4-amino-4-deoxychorismate lyase activity; F:pyridoxal phosphate binding	EC:2.6.1; EC:4.1.3.38	Transferring nitrogenous groups; Aminodeoxychorismate lyase	NA	NA	NA
evm.model.Scaffold_1.417	Hypothetical predicted protein	309	20	1.16832e-111	65.26	NA					NA	NA	NA
evm.model.Scaffold_1.418	Hypothetical predicted protein	704	20	0	59.86	3	P:GO:0032259; F:GO:0008168; F:GO:0016740	P:methylation; F:methyltransferase activity; F:transferase activity			NA	NA	NA
evm.model.Scaffold_1.419	protein SAWADEE HOMEODOMAIN HOMOLOG 2 isoform X2	216	20	8.78126e-126	82.31	3	F:GO:0003677; F:GO:0003682; C:GO:0005634	F:DNA binding; F:chromatin binding; C:nucleus			NA	NA	NA
evm.model.Scaffold_1.424	probable E3 ubiquitin-protein ligase ZFP1 isoform X1	459	20	0	62.82	3	P:GO:0016567; F:GO:0046872; F:GO:0061630	P:protein ubiquitination; F:metal ion binding; F:ubiquitin protein ligase activity			NA	NA	NA
evm.model.Scaffold_1.426	Hypothetical predicted protein	637	20	0	76.64	NA					NA	NA	NA
evm.model.Scaffold_1.427	transcription factor TCP4-like	403	20	4.09433e-164	67.65	2	P:GO:0006355; F:GO:0003700	P:regulation of transcription, DNA-templated; F:DNA-binding transcription factor activity			NA	NA	NA
evm.model.Scaffold_1.428	transcription factor GTE4-like	917	20	0	68.53	2	P:GO:0006413; F:GO:0003743	P:translational initiation; F:translation initiation factor activity			NA	NA	NA
evm.model.Scaffold_1.429	malate dehydrogenase, mitochondrial	304	20	0	96.98	6	P:GO:0006099; P:GO:0006108; P:GO:0008033; F:GO:0005524; F:GO:0016740; F:GO:0030060	P:tricarboxylic acid cycle; P:malate metabolic process; P:tRNA processing; F:ATP binding; F:transferase activity; F:L-malate dehydrogenase activity	EC:1.1.1.37; EC:2	Malate dehydrogenase; Transferases	NA	NA	NA
evm.model.Scaffold_1.431	Pentatricopeptide repeat superfamily protein	285	20	2.46267e-145	80.95	3	P:GO:0008652; P:GO:0009073; F:GO:0004107	P:cellular amino acid biosynthetic process; P:aromatic amino acid family biosynthetic process; F:chorismate synthase activity	EC:4.2.3.5	Chorismate synthase	NA	NA	NA
evm.model.Scaffold_1.433	multiple organellar RNA editing factor 8, chloroplastic/mitochondrial-like	448	20	0	66.3	1	P:GO:0016554	P:cytidine to uridine editing			NA	NA	NA
evm.model.Scaffold_1.435	cold-responsive protein kinase 1-like	384	20	0	82.88	4	P:GO:0006468; F:GO:0004674; F:GO:0005524; C:GO:0005886	P:protein phosphorylation; F:protein serine/threonine kinase activity; F:ATP binding; C:plasma membrane	EC:2.7.1	Transferring phosphorus-containing groups	NA	NA	NA
evm.model.Scaffold_1.436	protein DJ-1 homolog A-like	171	20	5.21359e-103	92.39	5	P:GO:0036529; P:GO:0106046; F:GO:0036524; C:GO:0005634; C:GO:0005829	P:protein deglycation, glyoxal removal; P:guanine deglycation, glyoxal removal; F:protein deglycase activity; C:nucleus; C:cytosol	EC:4.2.1	Carbon-oxygen lyases	NA	NA	NA
evm.model.Scaffold_1.437	increased DNA methylation 1-like	752	20	0	74.4	3	P:GO:0016573; F:GO:0004402; F:GO:0046872	P:histone acetylation; F:histone acetyltransferase activity; F:metal ion binding	EC:2.3.1.48	Histone acetyltransferase	NA	NA	NA
evm.model.Scaffold_1.438	increased DNA methylation 1-like	278	20	2.42871e-172	88.75	4	P:GO:0045892; F:GO:0003714; F:GO:0008080; F:GO:0046872	P:negative regulation of transcription, DNA-templated; F:transcription corepressor activity; F:N-acetyltransferase activity; F:metal ion binding	EC:2.3.1	Acyltransferases	NA	NA	NA
evm.model.Scaffold_1.439	probable beta-1,3-galactosyltransferase 14	345	20	0	89.54	5	P:GO:0006486; F:GO:0008194; F:GO:0008378; C:GO:0000139; C:GO:0016021	P:protein glycosylation; F:UDP-glycosyltransferase activity; F:galactosyltransferase activity; C:Golgi membrane; C:integral component of membrane	EC:2.4.1	Glycosyltransferases	NA	NA	NA
evm.model.Scaffold_1.449	dol-P-Man:Man(6)GlcNAc(2)-PP-Dol alpha-1,2-mannosyltransferase	569	20	0	90.44	6	P:GO:0006487; P:GO:0097502; F:GO:0052918; F:GO:0052926; C:GO:0005789; C:GO:0016021	P:protein N-linked glycosylation; P:mannosylation; F:dol-P-Man:Man(8)GlcNAc(2)-PP-Dol alpha-1,2-mannosyltransferase activity; F:dol-P-Man:Man(6)GlcNAc(2)-PP-Dol alpha-1,2-mannosyltransferase activity; C:endoplasmic reticulum membrane; C:integral component of membrane	EC:2.4.1.261; EC:2.4.1.259	Dolichyl-P-Man:Man(8)GlcNAc(2)-PP-dolichol alpha-1,2-mannosyltransferase; Dolichyl-P-Man:Man(6)GlcNAc(2)-PP-dolichol alpha-1,2-mannosyltransferase	NA	NA	NA
evm.model.Scaffold_1.450	protein LIGHT-DEPENDENT SHORT HYPOCOTYLS 10-like	184	20	4.2436e-84	86.42	3	P:GO:0009299; P:GO:0009416; C:GO:0005634	P:mRNA transcription; P:response to light stimulus; C:nucleus			NA	NA	NA
evm.model.Scaffold_1.451	peptide-N4-(N-acetyl-beta-glucosaminyl)asparagine amidase A	585	20	0	75.54	1	F:GO:0016787	F:hydrolase activity	EC:3	Hydrolases	NA	NA	NA
evm.model.Scaffold_1.452	polynucleotide 3'-phosphatase ZDP	358	20	0	81.08	9	P:GO:0006281; P:GO:0046939; P:GO:0098506; F:GO:0003690; F:GO:0008270; F:GO:0008441; F:GO:0046403; F:GO:0046404; C:GO:0005634	P:DNA repair; P:nucleotide phosphorylation; P:polynucleotide 3' dephosphorylation; F:double-stranded DNA binding; F:zinc ion binding; F:3'(2'),5'-bisphosphate nucleotidase activity; F:polynucleotide 3'-phosphatase activity; F:polydeoxyribonucleotide 5'-hydroxyl-kinase activity; C:nucleus	EC:3.1.3.7; EC:3.1.3.32; EC:2.7.1.78	3'(2'),5'-bisphosphate nucleotidase; Polynucleotide 3'-phosphatase; Polynucleotide 5'-hydroxyl-kinase	NA	NA	NA
evm.model.Scaffold_1.468	Zinc finger, FYVE-type, endofin	310	20	1.12509e-168	87.38	3	F:GO:0035091; F:GO:0046872; C:GO:0016021	F:phosphatidylinositol binding; F:metal ion binding; C:integral component of membrane			NA	NA	NA
evm.model.Scaffold_1.473	epstein-barr nuclear antigen	245	20	4.91117e-173	95.06	NA					NA	NA	NA
evm.model.Scaffold_1.475	B-box zinc finger protein 22-like	298	20	2.41768e-157	77.83	4	P:GO:0006355; P:GO:0009640; F:GO:0008270; C:GO:0005634	P:regulation of transcription, DNA-templated; P:photomorphogenesis; F:zinc ion binding; C:nucleus			NA	NA	NA
evm.model.Scaffold_1.476	RING/U-box superfamily protein	310	20	0	88.9	1	P:GO:0051026	P:chiasma assembly			NA	NA	NA
evm.model.Scaffold_1.478	trifunctional UDP-glucose 4,6-dehydratase/UDP-4-keto-6-deoxy-D-glucose 3,5-epimerase/UDP-4-keto-L-rhamnose-reductase RHM1	531	20	0	94.41	7	P:GO:0010253; P:GO:0010315; P:GO:0051555; F:GO:0008460; F:GO:0010280; F:GO:0050377; C:GO:0016021	P:UDP-rhamnose biosynthetic process; P:auxin export across the plasma membrane; P:flavonol biosynthetic process; F:dTDP-glucose 4,6-dehydratase activity; F:UDP-L-rhamnose synthase activity; F:UDP-glucose 4,6-dehydratase activity; C:integral component of membrane	EC:4.2.1.76; EC:2; EC:4.2.1.46	UDP-glucose 4,6-dehydratase; Transferases; dTDP-glucose 4,6-dehydratase	NA	NA	NA
evm.model.Scaffold_1.481	translation initiation factor IF-2, chloroplastic	1002	20	0	87.52	6	P:GO:0006413; F:GO:0003729; F:GO:0003743; F:GO:0003924; F:GO:0005525; C:GO:0009507	P:translational initiation; F:mRNA binding; F:translation initiation factor activity; F:GTPase activity; F:GTP binding; C:chloroplast	EC:3.6.1	Acting on acid anhydrides	NA	NA	NA
evm.model.Scaffold_1.482	endoplasmic reticulum oxidoreductin-1	403	20	0	91.39	7	P:GO:0034975; P:GO:0051604; F:GO:0015035; F:GO:0016972; F:GO:0071949; C:GO:0005789; C:GO:0016021	P:protein folding in endoplasmic reticulum; P:protein maturation; F:protein-disulfide reductase activity; F:thiol oxidase activity; F:FAD binding; C:endoplasmic reticulum membrane; C:integral component of membrane	EC:1.8.3.2	Thiol oxidase	NA	NA	NA
evm.model.Scaffold_1.486	serine/threonine-protein kinase WAG1-like	469	20	0	86.53	6	P:GO:0006468; F:GO:0004674; F:GO:0005524; C:GO:0005634; C:GO:0005737; C:GO:0005886	P:protein phosphorylation; F:protein serine/threonine kinase activity; F:ATP binding; C:nucleus; C:cytoplasm; C:plasma membrane	EC:2.7.1	Transferring phosphorus-containing groups	NA	NA	NA
evm.model.Scaffold_1.489	pyruvate dehydrogenase E1 component subunit beta-3, chloroplastic-like	398	20	0	92.32	2	P:GO:0006086; F:GO:0004739	P:acetyl-CoA biosynthetic process from pyruvate; F:pyruvate dehydrogenase (acetyl-transferring) activity	EC:1.2.4.1	Pyruvate dehydrogenase (acetyl-transferring)	NA	NA	NA
evm.model.Scaffold_1.493	nine-cis-epoxycarotenoid dioxygenase 3	610	20	0	86.74	4	P:GO:0016121; F:GO:0045549; F:GO:0046872; C:GO:0009570	P:carotene catabolic process; F:9-cis-epoxycarotenoid dioxygenase activity; F:metal ion binding; C:chloroplast stroma	EC:1.13.11.51	9-cis-epoxycarotenoid dioxygenase	NA	NA	NA
evm.model.Scaffold_1.498	polyphenol oxidase I, chloroplastic-like	593	20	0	87.64	3	P:GO:0046148; F:GO:0004097; F:GO:0046872	P:pigment biosynthetic process; F:catechol oxidase activity; F:metal ion binding	EC:1.10.3.1	Catechol oxidase	NA	NA	NA
evm.model.Scaffold_1.505	heme-binding protein 2-like	170	20	2.79175e-86	88.5	1	C:GO:0110165	C:cellular anatomical entity			NA	NA	NA
evm.model.Scaffold_1.506	probable amino acid permease 7	200	20	3.93787e-126	87.45	6	P:GO:0006865; P:GO:0009734; P:GO:0055085; F:GO:0015293; C:GO:0005886; C:GO:0016021	P:amino acid transport; P:auxin-activated signaling pathway; P:transmembrane transport; F:symporter activity; C:plasma membrane; C:integral component of membrane	EC:7	Translocases	NA	NA	NA
evm.model.Scaffold_1.507	probable amino acid permease 7	204	20	1.13768e-123	90.46	6	P:GO:0006865; P:GO:0009734; P:GO:0055085; F:GO:0015293; C:GO:0005886; C:GO:0016021	P:amino acid transport; P:auxin-activated signaling pathway; P:transmembrane transport; F:symporter activity; C:plasma membrane; C:integral component of membrane	EC:7	Translocases	NA	NA	NA
evm.model.Scaffold_1.509	alkyl hydroperoxide reductase subunit F	156	20	2.24928e-75	74.55	NA					NA	NA	NA
evm.model.Scaffold_1.513	cytochrome P450 724B1	479	20	0	87.61	9	P:GO:0009647; P:GO:0010268; P:GO:0016125; P:GO:0016132; F:GO:0004497; F:GO:0005506; F:GO:0016705; F:GO:0020037; C:GO:0016021	P:skotomorphogenesis; P:brassinosteroid homeostasis; P:sterol metabolic process; P:brassinosteroid biosynthetic process; F:monooxygenase activity; F:iron ion binding; F:oxidoreductase activity, acting on paired donors, with incorporation or reduction of molecular oxygen; F:heme binding; C:integral component of membrane	EC:1.14	Acting on paired donors, with incorporation or reduction of molecular oxygen. The oxygen incorporated need not be derived from O(2)	NA	NA	NA
evm.model.Scaffold_1.520	myosin-G heavy chain-like protein	179	20	3.84003e-98	79.96	1	C:GO:0016021	C:integral component of membrane			NA	NA	NA
evm.model.Scaffold_1.527	probable receptor-like protein kinase At2g42960	398	20	0	91.66	4	P:GO:0006468; F:GO:0004674; F:GO:0005524; C:GO:0016021	P:protein phosphorylation; F:protein serine/threonine kinase activity; F:ATP binding; C:integral component of membrane	EC:2.7.1	Transferring phosphorus-containing groups	NA	NA	NA
evm.model.Scaffold_1.529	exopolygalacturonase-like	333	20	0	84.09	3	P:GO:0005975; F:GO:0004650; F:GO:0016829	P:carbohydrate metabolic process; F:polygalacturonase activity; F:lyase activity	EC:4; EC:3.2.1.15	Lyases; Endo-polygalacturonase	NA	NA	NA
evm.model.Scaffold_1.532	MEI2-like protein 5	795	20	0	85.39	2	P:GO:0051321; F:GO:0003723	P:meiotic cell cycle; F:RNA binding			NA	NA	NA
evm.model.Scaffold_1.534	mitogen-activated protein kinase 20	553	20	0	84.2	6	P:GO:0000165; P:GO:0006468; F:GO:0004707; F:GO:0005524; C:GO:0005634; C:GO:0005737	P:MAPK cascade; P:protein phosphorylation; F:MAP kinase activity; F:ATP binding; C:nucleus; C:cytoplasm	EC:2.7.11.24	Mitogen-activated protein kinase	NA	NA	NA
evm.model.Scaffold_1.540	taxadiene 5-alpha hydroxylase	358	20	0	85.98	6	P:GO:0016125; F:GO:0004497; F:GO:0005506; F:GO:0016705; F:GO:0020037; C:GO:0016021	P:sterol metabolic process; F:monooxygenase activity; F:iron ion binding; F:oxidoreductase activity, acting on paired donors, with incorporation or reduction of molecular oxygen; F:heme binding; C:integral component of membrane	EC:1.14	Acting on paired donors, with incorporation or reduction of molecular oxygen. The oxygen incorporated need not be derived from O(2)	NA	NA	NA
evm.model.Scaffold_1.543	glutamyl-tRNA(Gln) amidotransferase subunit A, chloroplastic/mitochondrial	374	20	0	94.65	8	P:GO:0032543; P:GO:0070681; F:GO:0005524; F:GO:0016740; F:GO:0050567; C:GO:0005739; C:GO:0009570; C:GO:0030956	P:mitochondrial translation; P:glutaminyl-tRNAGln biosynthesis via transamidation; F:ATP binding; F:transferase activity; F:glutaminyl-tRNA synthase (glutamine-hydrolyzing) activity; C:mitochondrion; C:chloroplast stroma; C:glutamyl-tRNA(Gln) amidotransferase complex	EC:6.3.5.7; EC:2	Glutaminyl-tRNA synthase (glutamine-hydrolyzing); Transferases	NA	NA	NA
evm.model.Scaffold_1.548	heat stress transcription factor A-4b-like	390	20	0	75.69	5	P:GO:0006357; P:GO:0034605; F:GO:0000978; F:GO:0003700; C:GO:0005634	P:regulation of transcription by RNA polymerase II; P:cellular response to heat; F:RNA polymerase II cis-regulatory region sequence-specific DNA binding; F:DNA-binding transcription factor activity; C:nucleus			NA	NA	NA
evm.model.Scaffold_1.549	putative nuclease HARBI1	395	20	0	87.02	4	P:GO:0090305; F:GO:0004518; F:GO:0046872; C:GO:0005634	P:nucleic acid phosphodiester bond hydrolysis; F:nuclease activity; F:metal ion binding; C:nucleus	EC:3.1	Acting on ester bonds	NA	NA	NA
evm.model.Scaffold_1.551	F-box/kelch-repeat protein At3g23880-like	430	20	0	69.4	2	C:GO:0016020; C:GO:0016021	C:membrane; C:integral component of membrane			NA	NA	NA
evm.model.Scaffold_1.553	RING finger protein 44-like	219	20	2.52085e-73	63.47	1	P:GO:0044267	P:cellular protein metabolic process			NA	NA	NA
evm.model.Scaffold_1.558	DNAJ heat shock N-terminal domain-containing protein	290	20	3.23957e-171	84.27	5	P:GO:0022900; F:GO:0005506; F:GO:0009055; F:GO:0051536; C:GO:0016020	P:electron transport chain; F:iron ion binding; F:electron transfer activity; F:iron-sulfur cluster binding; C:membrane	EC:1	Oxidoreductases	NA	NA	NA
evm.model.Scaffold_1.563	aspartate aminotransferase, mitochondrial	313	20	0	95.91	12	P:GO:0006520; P:GO:0006979; P:GO:0042254; P:GO:0098869; P:GO:1901566; F:GO:0004069; F:GO:0004601; F:GO:0020037; F:GO:0030170; C:GO:0005739; C:GO:0043232; C:GO:1990904	P:cellular amino acid metabolic process; P:response to oxidative stress; P:ribosome biogenesis; P:cellular oxidant detoxification; P:organonitrogen compound biosynthetic process; F:L-aspartate:2-oxoglutarate aminotransferase activity; F:peroxidase activity; F:heme binding; F:pyridoxal phosphate binding; C:mitochondrion; C:intracellular non-membrane-bounded organelle; C:ribonucleoprotein complex	EC:2.6.1.1; EC:1.11.1	Aspartate transaminase; Acting on a peroxide as acceptor	NA	NA	NA
evm.model.Scaffold_1.564	shaggy-related protein kinase eta-like	382	20	0	95.82	7	P:GO:0006468; P:GO:0007165; F:GO:0004674; F:GO:0004712; F:GO:0005524; F:GO:0106310; C:GO:0005737	P:protein phosphorylation; P:signal transduction; F:protein serine/threonine kinase activity; F:protein serine/threonine/tyrosine kinase activity; F:ATP binding; F:protein serine kinase activity; C:cytoplasm	EC:2.7.12.1	Dual-specificity kinase	NA	NA	NA
evm.model.Scaffold_1.568	protein LIGHT-DEPENDENT SHORT HYPOCOTYLS 10	176	20	2.89911e-90	83.37	3	P:GO:0009299; P:GO:0009416; C:GO:0005634	P:mRNA transcription; P:response to light stimulus; C:nucleus			NA	NA	NA
evm.model.Scaffold_1.571	ABC transporter G family member 10-like	604	20	0	81.14	5	P:GO:0055085; F:GO:0005524; F:GO:0016787; F:GO:0140359; C:GO:0016021	P:transmembrane transport; F:ATP binding; F:hydrolase activity; F:ABC-type transporter activity; C:integral component of membrane	EC:3; EC:7	Hydrolases; Translocases	NA	NA	NA
evm.model.Scaffold_1.572	Hypothetical predicted protein	252	20	2.83167e-80	67.61	NA					NA	NA	NA
evm.model.Scaffold_1.573	DTW domain-containing protein	355	20	0	82.39	2	P:GO:0008033; F:GO:0016432	P:tRNA processing; F:tRNA-uridine aminocarboxypropyltransferase activity	EC:2.5.1.25	tRNA-uridine aminocarboxypropyltransferase	NA	NA	NA
evm.model.Scaffold_1.579	Hypothetical predicted protein	519	20	0	81.11	NA					NA	NA	NA
evm.model.Scaffold_1.589	apyrase 2	244	20	1.36307e-154	87.84	11	P:GO:0009134; F:GO:0005524; F:GO:0017110; F:GO:0102485; F:GO:0102486; F:GO:0102487; F:GO:0102488; F:GO:0102489; F:GO:0102490; F:GO:0102491; C:GO:0016021	P:nucleoside diphosphate catabolic process; F:ATP binding; F:nucleoside-diphosphatase activity; F:dATP phosphohydrolase activity; F:dCTP phosphohydrolase activity; F:dUTP phosphohydrolase activity; F:dTTP phosphohydrolase activity; F:GTP phosphohydrolase activity; F:8-oxo-dGTP phosphohydrolase activity; F:dGTP phosphohydrolase activity; C:integral component of membrane	EC:3.6.1.5; EC:3.6.1.6	Apyrase; Nucleoside diphosphate phosphatase	NA	NA	NA
evm.model.Scaffold_1.590	apyrase 2	171	20	4.22791e-98	86.29	11	P:GO:0009134; F:GO:0005524; F:GO:0017110; F:GO:0102485; F:GO:0102486; F:GO:0102487; F:GO:0102488; F:GO:0102489; F:GO:0102490; F:GO:0102491; C:GO:0016021	P:nucleoside diphosphate catabolic process; F:ATP binding; F:nucleoside-diphosphatase activity; F:dATP phosphohydrolase activity; F:dCTP phosphohydrolase activity; F:dUTP phosphohydrolase activity; F:dTTP phosphohydrolase activity; F:GTP phosphohydrolase activity; F:8-oxo-dGTP phosphohydrolase activity; F:dGTP phosphohydrolase activity; C:integral component of membrane	EC:3.6.1.5; EC:3.6.1.6	Apyrase; Nucleoside diphosphate phosphatase	NA	NA	NA
evm.model.Scaffold_1.600	alpha-ketoglutarate-dependent dioxygenase alkB homolog 6	256	20	8.47599e-114	81.31	4	F:GO:0051213; F:GO:0062153; F:GO:1990247; C:GO:0005634	F:dioxygenase activity; F:C5-methylcytidine-containing RNA binding; F:N6-methyladenosine-containing RNA binding; C:nucleus	EC:1	Oxidoreductases	NA	NA	NA
evm.model.Scaffold_1.603	L-ascorbate oxidase homolog	564	20	0	86.89	2	F:GO:0005507; F:GO:0008447	F:copper ion binding; F:L-ascorbate oxidase activity	EC:1.10.3.3	L-ascorbate oxidase	NA	NA	NA
evm.model.Scaffold_1.605	nuclear pore complex protein NUP214 isoform X1	217	20	8.50162e-114	82.94	2	P:GO:0006405; F:GO:0017056	P:RNA export from nucleus; F:structural constituent of nuclear pore			NA	NA	NA
evm.model.Scaffold_1.606	nuclear pore complex protein NUP214 isoform X1	447	20	7.82213e-177	63.3	2	P:GO:0006405; F:GO:0017056	P:RNA export from nucleus; F:structural constituent of nuclear pore			NA	NA	NA
evm.model.Scaffold_1.607	nuclear pore complex protein NUP214 isoform X1	842	20	0	62.12	2	P:GO:0006405; F:GO:0017056	P:RNA export from nucleus; F:structural constituent of nuclear pore			NA	NA	NA
evm.model.Scaffold_1.608	chromosome-associated kinesin	190	20	5.31884e-112	87.58	1	P:GO:1902659	P:regulation of glucose mediated signaling pathway			NA	NA	NA
evm.model.Scaffold_1.609	membrane protein insertase YidC	217	20	1.50804e-110	83.49	1	C:GO:0016021	C:integral component of membrane			NA	NA	NA
evm.model.Scaffold_1.610	E3 ubiquitin-protein ligase SIRP1-like	372	20	1.66112e-157	74.9	5	P:GO:0006511; P:GO:0016567; F:GO:0016874; F:GO:0046872; F:GO:0061630	P:ubiquitin-dependent protein catabolic process; P:protein ubiquitination; F:ligase activity; F:metal ion binding; F:ubiquitin protein ligase activity	EC:2; EC:6	Transferases; Ligases	NA	NA	NA
evm.model.Scaffold_1.611	Pyruvate kinase family protein	505	20	0	96.21	7	P:GO:0006096; F:GO:0000287; F:GO:0004743; F:GO:0005524; F:GO:0016301; F:GO:0030955; C:GO:0005737	P:glycolytic process; F:magnesium ion binding; F:pyruvate kinase activity; F:ATP binding; F:kinase activity; F:potassium ion binding; C:cytoplasm	EC:2.7.1.40	Pyruvate kinase	NA	NA	NA
evm.model.Scaffold_1.612	glucosidase 2 subunit beta-like	627	20	0	79.79	2	P:GO:0006491; C:GO:0017177	P:N-glycan processing; C:glucosidase II complex			NA	NA	NA
evm.model.Scaffold_1.613	Leucine-rich repeat protein	687	20	0	78.38	3	P:GO:0050832; C:GO:0005886; C:GO:0016021	P:defense response to fungus; C:plasma membrane; C:integral component of membrane			NA	NA	NA
evm.model.Scaffold_1.621	Leucine-rich repeat protein	679	20	0	76.34	3	P:GO:0050832; C:GO:0005886; C:GO:0016021	P:defense response to fungus; C:plasma membrane; C:integral component of membrane			NA	NA	NA
evm.model.Scaffold_1.622	Leucine-rich repeat protein	694	20	0	75.93	3	P:GO:0050832; C:GO:0005886; C:GO:0016021	P:defense response to fungus; C:plasma membrane; C:integral component of membrane			NA	NA	NA
evm.model.Scaffold_1.623	evolutionarily conserved C-terminal region 2	568	20	0	83.23	3	P:GO:0061157; F:GO:0003729; C:GO:0005737	P:mRNA destabilization; F:mRNA binding; C:cytoplasm			NA	NA	NA
evm.model.Scaffold_1.627	subtilisin-like protease SBT3.18	517	20	0	79.71	3	P:GO:0006508; F:GO:0004252; F:GO:0008240	P:proteolysis; F:serine-type endopeptidase activity; F:tripeptidyl-peptidase activity	EC:3.4.21; EC:3.4.14.10; EC:3.4.14.9	Acting on peptide bonds (peptidases); Tripeptidyl-peptidase II; Tripeptidyl-peptidase I	NA	NA	NA
evm.model.Scaffold_1.629	ruBisCO large subunit-binding protein subunit beta, chloroplastic	524	20	0	98.51	5	P:GO:0042026; P:GO:0051085; F:GO:0005524; F:GO:0016887; C:GO:0005737	P:protein refolding; P:chaperone cofactor-dependent protein refolding; F:ATP binding; F:ATP hydrolysis activity; C:cytoplasm	EC:3.6.1	Acting on acid anhydrides	NA	NA	NA
evm.model.Scaffold_1.630	protein MET1, chloroplastic	159	20	1.10685e-41	69.26	NA					NA	NA	NA
evm.model.Scaffold_1.632	lysine--tRNA ligase, chloroplastic/mitochondrial	588	20	0	88.13	10	P:GO:0006430; P:GO:0048481; F:GO:0000049; F:GO:0003729; F:GO:0004824; F:GO:0005524; C:GO:0005739; C:GO:0005829; C:GO:0009507; C:GO:0016021	P:lysyl-tRNA aminoacylation; P:plant ovule development; F:tRNA binding; F:mRNA binding; F:lysine-tRNA ligase activity; F:ATP binding; C:mitochondrion; C:cytosol; C:chloroplast; C:integral component of membrane	EC:6.1.1.6	Lysine--tRNA ligase	NA	NA	NA
evm.model.Scaffold_1.634	tRNA-splicing ligase	298	20	0	91.19	NA					NA	NA	NA
evm.model.Scaffold_1.636	5'-adenylylsulfate reductase-like 5	302	20	1.72019e-160	79.07	1	C:GO:0016021	C:integral component of membrane			NA	NA	NA
evm.model.Scaffold_1.639	tubulin alpha-3 chain	449	20	0	98.91	7	P:GO:0000226; P:GO:0000278; F:GO:0003924; F:GO:0005200; F:GO:0005525; C:GO:0005737; C:GO:0005874	P:microtubule cytoskeleton organization; P:mitotic cell cycle; F:GTPase activity; F:structural constituent of cytoskeleton; F:GTP binding; C:cytoplasm; C:microtubule	EC:3.6.1	Acting on acid anhydrides	NA	NA	NA
evm.model.Scaffold_1.643	ethylene-responsive transcription factor ERN1-like	267	20	4.19669e-91	63.22	1	P:GO:0042221	P:response to chemical			NA	NA	NA
evm.model.Scaffold_1.644	calcium ion binding protein	553	20	0	92.47	3	P:GO:0006004; F:GO:0016740; C:GO:0016021	P:fucose metabolic process; F:transferase activity; C:integral component of membrane	EC:2	Transferases	NA	NA	NA
evm.model.Scaffold_1.646	constitutive photomorphogenesis protein 10	105	20	5.33573e-70	96.09	5	P:GO:0000209; P:GO:0010099; F:GO:0016874; F:GO:0061631; C:GO:0005634	P:protein polyubiquitination; P:regulation of photomorphogenesis; F:ligase activity; F:ubiquitin conjugating enzyme activity; C:nucleus	EC:6; EC:2.3.2.23	Ligases; E2 ubiquitin-conjugating enzyme	NA	NA	NA
evm.model.Scaffold_1.651	DEAD-box ATP-dependent RNA helicase 37-like	241	20	6.36553e-158	95.06	5	F:GO:0003723; F:GO:0003724; F:GO:0005524; F:GO:0016887; C:GO:0005634	F:RNA binding; F:RNA helicase activity; F:ATP binding; F:ATP hydrolysis activity; C:nucleus	EC:3.6.1; EC:3.6.4.13	Acting on acid anhydrides; RNA helicase	NA	NA	NA
evm.model.Scaffold_1.655	protein YLS3	189	20	9.35734e-72	74.5	5	P:GO:0006869; F:GO:0008289; C:GO:0005886; C:GO:0016021; C:GO:0031225	P:lipid transport; F:lipid binding; C:plasma membrane; C:integral component of membrane; C:anchored component of membrane			NA	NA	NA
evm.model.Scaffold_1.658	metal tolerance protein 4-like	326	20	0	92.49	3	P:GO:0071421; F:GO:0005384; C:GO:0016021	P:manganese ion transmembrane transport; F:manganese ion transmembrane transporter activity; C:integral component of membrane	EC:7	Translocases	NA	NA	NA
evm.model.Scaffold_1.659	E3 ubiquitin-protein ligase SINAT2-like	296	20	0	86.75	5	P:GO:0006511; P:GO:0016567; F:GO:0008270; F:GO:0061630; C:GO:0005737	P:ubiquitin-dependent protein catabolic process; P:protein ubiquitination; F:zinc ion binding; F:ubiquitin protein ligase activity; C:cytoplasm	EC:2	Transferases	NA	NA	NA
evm.model.Scaffold_1.662	chromatin modification-related protein EAF1 B-like isoform X1	523	20	1.38411e-156	68.75	3	P:GO:0006325; F:GO:0016787; C:GO:0035267	P:chromatin organization; F:hydrolase activity; C:NuA4 histone acetyltransferase complex			NA	NA	NA
evm.model.Scaffold_1.663	chromatin modification-related protein EAF1 B-like isoform X1	841	20	0	80.98	3	P:GO:0006325; F:GO:0016787; C:GO:0035267	P:chromatin organization; F:hydrolase activity; C:NuA4 histone acetyltransferase complex	EC:3	Hydrolases	NA	NA	NA
evm.model.Scaffold_1.665	xyloglucan endotransglucosylase/hydrolase protein 2	175	20	2.22822e-104	89.52	6	P:GO:0010411; P:GO:0042546; P:GO:0071555; F:GO:0004553; F:GO:0016762; C:GO:0048046	P:xyloglucan metabolic process; P:cell wall biogenesis; P:cell wall organization; F:hydrolase activity, hydrolyzing O-glycosyl compounds; F:xyloglucan:xyloglucosyl transferase activity; C:apoplast	EC:2.4.1.207; EC:3.2.1	Xyloglucan:xyloglucosyl transferase; Glycosylases	NA	NA	NA
evm.model.Scaffold_1.670	putative G3BP-like protein	412	20	0	82.58	4	F:GO:0003729; C:GO:0005829; C:GO:0043229; C:GO:1990904	F:mRNA binding; C:cytosol; C:intracellular organelle; C:ribonucleoprotein complex			NA	NA	NA
evm.model.Scaffold_1.672	ER lumen protein retaining receptor family protein	385	20	2.16462e-57	53.69	2	P:GO:0007165; C:GO:0005634	P:signal transduction; C:nucleus			NA	NA	NA
evm.model.Scaffold_1.675	cytochrome P450	522	20	0	79.47	5	P:GO:0016114; F:GO:0005506; F:GO:0016712; F:GO:0020037; C:GO:0016020	P:terpenoid biosynthetic process; F:iron ion binding; F:oxidoreductase activity, acting on paired donors, with incorporation or reduction of molecular oxygen, reduced flavin or flavoprotein as one donor, and incorporation of one atom of oxygen; F:heme binding; C:membrane	EC:1.14.14	Acting on paired donors, with incorporation or reduction of molecular oxygen. The oxygen incorporated need not be derived from O(2)	NA	NA	NA
evm.model.Scaffold_1.677	cytochrome P450 82C4-like	206	20	2.48225e-117	86.49	6	P:GO:0051762; F:GO:0004497; F:GO:0005506; F:GO:0016705; F:GO:0020037; C:GO:0016021	P:sesquiterpene biosynthetic process; F:monooxygenase activity; F:iron ion binding; F:oxidoreductase activity, acting on paired donors, with incorporation or reduction of molecular oxygen; F:heme binding; C:integral component of membrane	EC:1.14	Acting on paired donors, with incorporation or reduction of molecular oxygen. The oxygen incorporated need not be derived from O(2)	NA	NA	NA
evm.model.Scaffold_1.678	cytochrome P450	293	20	9.53206e-124	75.61	5	P:GO:0008299; F:GO:0004497; F:GO:0016705; F:GO:0046872; C:GO:0016020	P:isoprenoid biosynthetic process; F:monooxygenase activity; F:oxidoreductase activity, acting on paired donors, with incorporation or reduction of molecular oxygen; F:metal ion binding; C:membrane	EC:1.14	Acting on paired donors, with incorporation or reduction of molecular oxygen. The oxygen incorporated need not be derived from O(2)	NA	NA	NA
evm.model.Scaffold_1.681	receptor-like kinase TMK4	153	20	2.97269e-65	80.29	6	P:GO:0006468; P:GO:0050832; F:GO:0004674; F:GO:0005524; C:GO:0005886; C:GO:0016021	P:protein phosphorylation; P:defense response to fungus; F:protein serine/threonine kinase activity; F:ATP binding; C:plasma membrane; C:integral component of membrane	EC:2.7.1	Transferring phosphorus-containing groups	NA	NA	NA
evm.model.Scaffold_1.682	receptor-like kinase TMK4	762	20	0	78.2	6	P:GO:0006468; P:GO:0050832; F:GO:0004674; F:GO:0005524; C:GO:0005886; C:GO:0016021	P:protein phosphorylation; P:defense response to fungus; F:protein serine/threonine kinase activity; F:ATP binding; C:plasma membrane; C:integral component of membrane	EC:2.7.1	Transferring phosphorus-containing groups	NA	NA	NA
evm.model.Scaffold_1.685	U-box domain-containing protein 9	472	20	0	86.6	4	P:GO:0016567; F:GO:0004842; C:GO:0005634; C:GO:0005737	P:protein ubiquitination; F:ubiquitin-protein transferase activity; C:nucleus; C:cytoplasm	EC:2	Transferases	NA	NA	NA
evm.model.Scaffold_1.687	adenylylsulfatase HINT3	202	20	5.6003e-105	79.65	3	P:GO:0006790; P:GO:0009150; F:GO:0047627	P:sulfur compound metabolic process; P:purine ribonucleotide metabolic process; F:adenylylsulfatase activity	EC:3.6.2.1	Adenylylsulfatase	NA	NA	NA
evm.model.Scaffold_1.688	60S ribosomal protein L32-1-like	133	20	5.75465e-85	95.23	3	P:GO:0006412; F:GO:0003735; C:GO:0022625	P:translation; F:structural constituent of ribosome; C:cytosolic large ribosomal subunit			NA	NA	NA
evm.model.Scaffold_1.689	ras-related protein RABA5b-like	215	20	5.37951e-143	94.84	4	P:GO:0006886; F:GO:0003924; F:GO:0005525; C:GO:0012505	P:intracellular protein transport; F:GTPase activity; F:GTP binding; C:endomembrane system	EC:3.6.1	Acting on acid anhydrides	NA	NA	NA
evm.model.Scaffold_1.691	embryonic stem cell-specific 5-hydroxymethylcytosine-binding protein	391	20	0	72.89	5	P:GO:0006508; P:GO:0006974; P:GO:0018142; F:GO:0003697; F:GO:0008233	P:proteolysis; P:cellular response to DNA damage stimulus; P:protein-DNA covalent cross-linking; F:single-stranded DNA binding; F:peptidase activity	EC:3.4	Acting on peptide bonds (peptidases)	NA	NA	NA
evm.model.Scaffold_1.694	40S ribosomal protein S16	145	20	2.09531e-100	97.96	5	P:GO:0000462; P:GO:0006412; F:GO:0003723; F:GO:0003735; C:GO:0022627	P:maturation of SSU-rRNA from tricistronic rRNA transcript (SSU-rRNA, 5.8S rRNA, LSU-rRNA); P:translation; F:RNA binding; F:structural constituent of ribosome; C:cytosolic small ribosomal subunit			NA	NA	NA
evm.model.Scaffold_1.695	transmembrane protein	195	20	3.85088e-99	81.66	NA					NA	NA	NA
evm.model.Scaffold_1.697	serine carboxypeptidase-like 20	497	20	0	86.07	7	P:GO:0006508; P:GO:0009820; P:GO:0019748; F:GO:0004185; F:GO:0016747; C:GO:0005576; C:GO:0016021	P:proteolysis; P:alkaloid metabolic process; P:secondary metabolic process; F:serine-type carboxypeptidase activity; F:acyltransferase activity, transferring groups other than amino-acyl groups; C:extracellular region; C:integral component of membrane	EC:3.4.21; EC:3.4.16; EC:2.3.1	Acting on peptide bonds (peptidases); Acting on peptide bonds (peptidases); Acyltransferases	NA	NA	NA
evm.model.Scaffold_1.698	poly(A)-specific ribonuclease PARN-like	494	20	0	79.96	5	P:GO:0090305; P:GO:1905392; F:GO:0000175; F:GO:0003723; C:GO:0005737	P:nucleic acid phosphodiester bond hydrolysis; P:plant organ morphogenesis; F:3'-5'-exoribonuclease activity; F:RNA binding; C:cytoplasm	EC:3.1.13; EC:3.1.15	Acting on ester bonds; Acting on ester bonds	NA	NA	NA
evm.model.Scaffold_1.704	maternal effect embryo arrest 60	195	20	4.65104e-101	86.71	1	C:GO:0016021	C:integral component of membrane			NA	NA	NA
evm.model.Scaffold_1.707	photosystem I reaction center subunit XI, chloroplastic	218	20	1.74742e-122	92.17	4	P:GO:0015979; F:GO:0016491; C:GO:0009538; C:GO:0016021	P:photosynthesis; F:oxidoreductase activity; C:photosystem I reaction center; C:integral component of membrane	EC:1	Oxidoreductases	NA	NA	NA
evm.model.Scaffold_1.708	FRIGIDA-like protein 3	354	20	0	86	2	P:GO:0009908; P:GO:0030154	P:flower development; P:cell differentiation			NA	NA	NA
evm.model.Scaffold_1.710	probably inactive leucine-rich repeat receptor-like protein kinase At5g48380	621	20	0	85.62	6	P:GO:0006468; P:GO:0006955; P:GO:0098542; F:GO:0004674; F:GO:0005524; C:GO:0016021	P:protein phosphorylation; P:immune response; P:defense response to other organism; F:protein serine/threonine kinase activity; F:ATP binding; C:integral component of membrane	EC:2.7.1	Transferring phosphorus-containing groups	NA	NA	NA
evm.model.Scaffold_1.713	Thioesterase/thiol ester dehydrase-isomerase superfamily protein	393	20	0	90.33	5	P:GO:0006637; F:GO:0016290; F:GO:0016853; F:GO:0102991; C:GO:0005777	P:acyl-CoA metabolic process; F:palmitoyl-CoA hydrolase activity; F:isomerase activity; F:myristoyl-CoA hydrolase activity; C:peroxisome	EC:5; EC:3.1.2.20	Isomerases; Acyl-CoA hydrolase	NA	NA	NA
evm.model.Scaffold_1.716	60S ribosomal protein L5	302	20	0	92.87	6	P:GO:0000027; P:GO:0006412; F:GO:0003735; F:GO:0008097; C:GO:0005634; C:GO:0022625	P:ribosomal large subunit assembly; P:translation; F:structural constituent of ribosome; F:5S rRNA binding; C:nucleus; C:cytosolic large ribosomal subunit			NA	NA	NA
evm.model.Scaffold_1.717	cytochrome b561 and DOMON domain-containing protein at3g07570	307	20	1.30695e-171	84.08	2	F:GO:0046872; C:GO:0016021	F:metal ion binding; C:integral component of membrane			NA	NA	NA
evm.model.Scaffold_1.719	auxilin-related protein 2-like	946	20	0	77.64	6	P:GO:0072318; P:GO:0072583; F:GO:0030276; C:GO:0005737; C:GO:0031982; C:GO:0043231	P:clathrin coat disassembly; P:clathrin-dependent endocytosis; F:clathrin binding; C:cytoplasm; C:vesicle; C:intracellular membrane-bounded organelle			NA	NA	NA
evm.model.Scaffold_1.720	MLO-like protein 1	503	20	0	87.15	4	P:GO:0006952; P:GO:0009607; F:GO:0005516; C:GO:0016021	P:defense response; P:response to biotic stimulus; F:calmodulin binding; C:integral component of membrane			NA	NA	NA
evm.model.Scaffold_1.721	mitochondrial import receptor subunit TOM40-1-like	316	20	0	94.6	4	P:GO:0030150; F:GO:0008320; C:GO:0005742; C:GO:0016021	P:protein import into mitochondrial matrix; F:protein transmembrane transporter activity; C:mitochondrial outer membrane translocase complex; C:integral component of membrane	EC:7	Translocases	NA	NA	NA
evm.model.Scaffold_1.725	shoot gravitropism 2	922	20	0	82.11	3	F:GO:0004620; F:GO:0046872; C:GO:0005737	F:phospholipase activity; F:metal ion binding; C:cytoplasm	EC:3.1.1	Acting on ester bonds	NA	NA	NA
evm.model.Scaffold_1.726	transmembrane protein 56-B-like	270	20	1.21612e-173	87.2	3	P:GO:0055088; C:GO:0005783; C:GO:0016021	P:lipid homeostasis; C:endoplasmic reticulum; C:integral component of membrane			NA	NA	NA
evm.model.Scaffold_1.727	calcium uniporter	299	20	6.54122e-167	81.89	6	P:GO:0036444; P:GO:0051560; F:GO:0005262; F:GO:0015292; C:GO:0031305; C:GO:1990246	P:calcium import into the mitochondrion; P:mitochondrial calcium ion homeostasis; F:calcium channel activity; F:uniporter activity; C:integral component of mitochondrial inner membrane; C:uniplex complex	EC:7	Translocases	NA	NA	NA
evm.model.Scaffold_1.728	50S ribosomal protein L17, chloroplastic	116	20	2.2417e-78	98.58	3	P:GO:0006412; F:GO:0003735; C:GO:0022625	P:translation; F:structural constituent of ribosome; C:cytosolic large ribosomal subunit			NA	NA	NA
evm.model.Scaffold_1.729	KH domain-containing protein At3g08620-like isoform X1	380	20	1.33143e-166	86.62	3	P:GO:0048024; F:GO:0003729; C:GO:0005634	P:regulation of mRNA splicing, via spliceosome; F:mRNA binding; C:nucleus			NA	NA	NA
evm.model.Scaffold_1.730	probable LRR receptor-like serine/threonine-protein kinase At1g06840	556	20	0	81.39	4	P:GO:0006468; F:GO:0004672; F:GO:0005524; C:GO:0016021	P:protein phosphorylation; F:protein kinase activity; F:ATP binding; C:integral component of membrane	EC:2.7.1	Transferring phosphorus-containing groups	NA	NA	NA
evm.model.Scaffold_1.733	root phototropism 2	150	20	2.81304e-77	88.42	2	P:GO:0009638; P:GO:0016567	P:phototropism; P:protein ubiquitination			NA	NA	NA
evm.model.Scaffold_1.735	probable inactive receptor kinase At5g58300 isoform X1	182	20	2.44766e-108	93.29	4	P:GO:0006468; F:GO:0004674; F:GO:0005524; C:GO:0016021	P:protein phosphorylation; F:protein serine/threonine kinase activity; F:ATP binding; C:integral component of membrane	EC:2.7.1	Transferring phosphorus-containing groups	NA	NA	NA
evm.model.Scaffold_1.737	Hypothetical predicted protein	242	20	7.23425e-70	57.46	1	C:GO:0110165	C:cellular anatomical entity			NA	NA	NA
evm.model.Scaffold_1.738	protein NETWORKED 4A-like	587	20	0	76.74	2	F:GO:0003779; C:GO:0005774	F:actin binding; C:vacuolar membrane			NA	NA	NA
evm.model.Scaffold_1.739	cinnamate 4-hydroxylase	166	20	7.3743e-73	89.97	6	P:GO:0009808; P:GO:0016114; F:GO:0005506; F:GO:0016710; F:GO:0016712; F:GO:0020037	P:lignin metabolic process; P:terpenoid biosynthetic process; F:iron ion binding; F:trans-cinnamate 4-monooxygenase activity; F:oxidoreductase activity, acting on paired donors, with incorporation or reduction of molecular oxygen, reduced flavin or flavoprotein as one donor, and incorporation of one atom of oxygen; F:heme binding	EC:1.14.14.91; EC:1.14.13	Trans-cinnamate 4-monooxygenase; Acting on paired donors, with incorporation or reduction of molecular oxygen. The oxygen incorporated need not be derived from O(2)	NA	NA	NA
evm.model.Scaffold_1.742	B3 domain-containing transcription repressor VAL1-like	540	20	0	79.37	3	F:GO:0003677; F:GO:0008270; C:GO:0005634	F:DNA binding; F:zinc ion binding; C:nucleus			NA	NA	NA
evm.model.Scaffold_1.743	RING-H2 finger protein ATL74-like	172	20	6.69909e-68	71.44	1	C:GO:0016020	C:membrane			NA	NA	NA
evm.model.Scaffold_1.744	telomeric repeat binding protein	478	20	0	71.05	2	P:GO:0010597; F:GO:0000976	P:green leaf volatile biosynthetic process; F:transcription cis-regulatory region binding			NA	NA	NA
evm.model.Scaffold_1.746	UDP-xylose transporter 3	352	20	0	92.4	5	P:GO:0015790; F:GO:0005464; F:GO:0015297; C:GO:0005794; C:GO:0016021	P:UDP-xylose transmembrane transport; F:UDP-xylose transmembrane transporter activity; F:antiporter activity; C:Golgi apparatus; C:integral component of membrane	EC:7	Translocases	NA	NA	NA
evm.model.Scaffold_1.747	transcription repressor OFP4-like	332	20	2.30678e-109	62.46	4	P:GO:0045892; P:GO:2000113; F:GO:0003677; C:GO:0005634	P:negative regulation of transcription, DNA-templated; P:negative regulation of cellular macromolecule biosynthetic process; F:DNA binding; C:nucleus			NA	NA	NA
evm.model.Scaffold_1.748	protein GRAVITROPIC IN THE LIGHT 1-like isoform X1	443	20	0	79.59	2	P:GO:0009639; P:GO:0009959	P:response to red or far red light; P:negative gravitropism			NA	NA	NA
evm.model.Scaffold_1.751	SOS3-interacting protein 4	439	20	0	84.82	6	P:GO:0006468; P:GO:0007165; F:GO:0004674; F:GO:0004712; F:GO:0005524; F:GO:0106310	P:protein phosphorylation; P:signal transduction; F:protein serine/threonine kinase activity; F:protein serine/threonine/tyrosine kinase activity; F:ATP binding; F:protein serine kinase activity	EC:2.7.12.1	Dual-specificity kinase	NA	NA	NA
evm.model.Scaffold_1.752	structure-specific endonuclease subunit slx1	239	20	1.43765e-118	77.93	5	P:GO:0000724; P:GO:0090305; F:GO:0008821; F:GO:0017108; C:GO:0033557	P:double-strand break repair via homologous recombination; P:nucleic acid phosphodiester bond hydrolysis; F:crossover junction endodeoxyribonuclease activity; F:5'-flap endonuclease activity; C:Slx1-Slx4 complex	EC:3.1.30; EC:3.1.31; EC:3.1.21; EC:3.1.22.4	Acting on ester bonds; Acting on ester bonds; Acting on ester bonds; Acting on ester bonds	NA	NA	NA
evm.model.Scaffold_1.753	CBL-interacting protein kinase 2-like	474	20	0	84.61	7	P:GO:0006468; P:GO:0007165; F:GO:0004674; F:GO:0004712; F:GO:0005524; F:GO:0106310; C:GO:0016021	P:protein phosphorylation; P:signal transduction; F:protein serine/threonine kinase activity; F:protein serine/threonine/tyrosine kinase activity; F:ATP binding; F:protein serine kinase activity; C:integral component of membrane	EC:2.7.12.1	Dual-specificity kinase	NA	NA	NA
evm.model.Scaffold_1.754	LOB domain-containing protein 15	115	20	1.22984e-70	96.14	NA					NA	NA	NA
evm.model.Scaffold_1.755	protein NUCLEAR FUSION DEFECTIVE 4-like	105	20	1.36787e-43	77.25	3	P:GO:0006817; P:GO:0050896; C:GO:0016021	P:phosphate ion transport; P:response to stimulus; C:integral component of membrane			NA	NA	NA
evm.model.Scaffold_1.756	alanine--glyoxylate aminotransferase 2 homolog 3, mitochondrial-like	477	20	0	91.53	3	P:GO:1901566; F:GO:0008453; F:GO:0030170	P:organonitrogen compound biosynthetic process; F:alanine-glyoxylate transaminase activity; F:pyridoxal phosphate binding	EC:2.6.1.44	Alanine--glyoxylate transaminase	NA	NA	NA
evm.model.Scaffold_1.757	protein lurp-one-related 7	203	20	5.18652e-104	77.75	NA					NA	NA	NA
evm.model.Scaffold_1.758	cation/H(+) antiporter 15-like	367	20	1.16786e-154	75.78	5	P:GO:0006885; P:GO:1902600; F:GO:0015299; C:GO:0012505; C:GO:0016021	P:regulation of pH; P:proton transmembrane transport; F:solute:proton antiporter activity; C:endomembrane system; C:integral component of membrane	EC:7	Translocases	NA	NA	NA
evm.model.Scaffold_1.759	cation/H(+) antiporter 15-like	432	20	0	73.06	5	P:GO:0006885; P:GO:1902600; F:GO:0015299; C:GO:0012505; C:GO:0016021	P:regulation of pH; P:proton transmembrane transport; F:solute:proton antiporter activity; C:endomembrane system; C:integral component of membrane	EC:7	Translocases	NA	NA	NA
evm.model.Scaffold_1.762	Ribonuclease H-like domain containing protein	161	18	4.27695e-20	50.25	3	P:GO:0090502; F:GO:0003676; F:GO:0004523	P:RNA phosphodiester bond hydrolysis, endonucleolytic; F:nucleic acid binding; F:RNA-DNA hybrid ribonuclease activity			NA	NA	NA
evm.model.Scaffold_1.763	exocyst complex component EXO70B1	625	20	0	88.3	3	P:GO:0006887; P:GO:0015031; C:GO:0000145	P:exocytosis; P:protein transport; C:exocyst			NA	NA	NA
evm.model.Scaffold_1.764	sorting nexin 2A	546	20	0	81.65	3	F:GO:0035091; C:GO:0005768; C:GO:0016020	F:phosphatidylinositol binding; C:endosome; C:membrane			NA	NA	NA
evm.model.Scaffold_1.765	Tetratricopeptide repeat superfamily protein	229	20	4.48215e-101	80.07	3	P:GO:0017196; F:GO:0004596; C:GO:0031416	P:N-terminal peptidyl-methionine acetylation; F:peptide alpha-N-acetyltransferase activity; C:NatB complex	EC:2.3.1	Acyltransferases	NA	NA	NA
evm.model.Scaffold_1.767	callose synthase 1 family protein	165	20	8.96465e-55	71.26	NA					NA	NA	NA
evm.model.Scaffold_1.768	Glutaredoxin-related protein	238	20	4.24453e-128	75.94	1	F:GO:0097573	F:glutathione oxidoreductase activity	EC:1.8	Acting on a sulfur group of donors	NA	NA	NA
evm.model.Scaffold_1.769	pentatricopeptide repeat-containing protein At2g30100, chloroplastic	503	20	0	87.82	NA					NA	NA	NA
evm.model.Scaffold_1.771	asparagine synthetase [glutamine-hydrolyzing]	588	20	0	93.1	5	P:GO:0006529; P:GO:0006541; F:GO:0004066; F:GO:0005524; C:GO:0005829	P:asparagine biosynthetic process; P:glutamine metabolic process; F:asparagine synthase (glutamine-hydrolyzing) activity; F:ATP binding; C:cytosol	EC:6.3.5.4	Asparagine synthase (glutamine-hydrolyzing)	NA	NA	NA
evm.model.Scaffold_1.772	Histone acetyltransferase	1139	20	0	70.81	2	F:GO:0008080; F:GO:0046872	F:N-acetyltransferase activity; F:metal ion binding	EC:2.3.1	Acyltransferases	NA	NA	NA
evm.model.Scaffold_1.773	probable pyridoxal 5'-phosphate synthase subunit PDX1	310	20	0	97.95	4	P:GO:0006520; P:GO:0008615; P:GO:0042823; F:GO:0036381	P:cellular amino acid metabolic process; P:pyridoxine biosynthetic process; P:pyridoxal phosphate biosynthetic process; F:pyridoxal 5'-phosphate synthase (glutamine hydrolysing) activity	EC:4.3.3.6	Pyridoxal 5'-phosphate synthase (glutamine hydrolyzing)	NA	NA	NA
evm.model.Scaffold_1.774	Hypothetical predicted protein	360	20	3.67046e-92	53.75	1	F:GO:0016874	F:ligase activity			NA	NA	NA
evm.model.Scaffold_1.775	6-phosphofructo-2-kinase/fructose-2,6-bisphosphatase isoform X1	207	20	1.25907e-135	96.4	12	P:GO:0006000; P:GO:0006002; P:GO:0006003; P:GO:0016311; P:GO:0043609; P:GO:0046835; F:GO:0003873; F:GO:0004331; F:GO:0005524; F:GO:2001070; C:GO:0005829; C:GO:0016020	P:fructose metabolic process; P:fructose 6-phosphate metabolic process; P:fructose 2,6-bisphosphate metabolic process; P:dephosphorylation; P:regulation of carbon utilization; P:carbohydrate phosphorylation; F:6-phosphofructo-2-kinase activity; F:fructose-2,6-bisphosphate 2-phosphatase activity; F:ATP binding; F:starch binding; C:cytosol; C:membrane	EC:3.1.3.23; EC:3.1.3.46; EC:2.7.1.105	Sugar-phosphatase; Fructose-2,6-bisphosphate 2-phosphatase; 6-phosphofructo-2-kinase	NA	NA	NA
evm.model.Scaffold_1.777	6-phosphofructo-2-kinase/fructose-2,6-bisphosphatase isoform X3	148	20	7.05149e-76	93.77	6	P:GO:0006000; P:GO:0006003; P:GO:0046835; F:GO:0003873; F:GO:0005524; F:GO:2001070	P:fructose metabolic process; P:fructose 2,6-bisphosphate metabolic process; P:carbohydrate phosphorylation; F:6-phosphofructo-2-kinase activity; F:ATP binding; F:starch binding	EC:2.7.1.105	6-phosphofructo-2-kinase	NA	NA	NA
evm.model.Scaffold_1.780	SMR domain-containing protein At5g58720-like	209	20	1.17341e-123	87.61	NA					NA	NA	NA
evm.model.Scaffold_1.781	pfkB-like carbohydrate kinase family protein	324	20	4.78217e-169	86.72	4	P:GO:0010264; P:GO:0016310; F:GO:0005524; F:GO:0019140	P:myo-inositol hexakisphosphate biosynthetic process; P:phosphorylation; F:ATP binding; F:inositol 3-kinase activity	EC:2.7.1.64	Inositol 3-kinase	NA	NA	NA
evm.model.Scaffold_1.782	iridoid synthase	378	20	0	78.47	1	F:GO:0016491	F:oxidoreductase activity	EC:1	Oxidoreductases	NA	NA	NA
evm.model.Scaffold_1.785	Tetratricopeptide repeat superfamily protein	576	20	0	76.3	NA					NA	NA	NA
evm.model.Scaffold_1.786	alpha-glucan phosphorylase, H isozyme	848	20	0	93.9	7	P:GO:0005980; P:GO:0009414; F:GO:0008184; F:GO:0030170; F:GO:0102250; F:GO:0102499; C:GO:0005737	P:glycogen catabolic process; P:response to water deprivation; F:glycogen phosphorylase activity; F:pyridoxal phosphate binding; F:linear malto-oligosaccharide phosphorylase activity; F:SHG alpha-glucan phosphorylase activity; C:cytoplasm	EC:2.4.1.1	Glycogen phosphorylase	NA	NA	NA
evm.model.Scaffold_1.787	UPF0503 protein At3g09070, chloroplastic-like	576	20	0	70.47	1	C:GO:0005886	C:plasma membrane			NA	NA	NA
evm.model.Scaffold_1.788	protein NRT1/ PTR FAMILY 8.1-like	570	20	0	92.53	6	P:GO:0006817; P:GO:0006857; P:GO:0050896; P:GO:0055085; F:GO:0022857; C:GO:0016021	P:phosphate ion transport; P:oligopeptide transport; P:response to stimulus; P:transmembrane transport; F:transmembrane transporter activity; C:integral component of membrane	EC:7	Translocases	NA	NA	NA
evm.model.Scaffold_1.789	protein NRT1/ PTR FAMILY 8.1-like	195	20	3.00824e-107	86.93	7	P:GO:0006817; P:GO:0006857; P:GO:0050896; P:GO:0072488; F:GO:0008519; F:GO:0016787; C:GO:0016021	P:phosphate ion transport; P:oligopeptide transport; P:response to stimulus; P:ammonium transmembrane transport; F:ammonium transmembrane transporter activity; F:hydrolase activity; C:integral component of membrane	EC:3; EC:7	Hydrolases; Translocases	NA	NA	NA
evm.model.Scaffold_1.790	S-adenosyl-L-methionine-dependent methyltransferases superfamily protein	320	20	0	86.57	1	C:GO:0016021	C:integral component of membrane			NA	NA	NA
evm.model.Scaffold_1.792	transcription factor DIVARICATA-like	305	20	0	83.81	5	P:GO:0009908; P:GO:0010597; P:GO:0048262; F:GO:0000976; C:GO:0005634	P:flower development; P:green leaf volatile biosynthetic process; P:determination of dorsal/ventral asymmetry; F:transcription cis-regulatory region binding; C:nucleus			NA	NA	NA
evm.model.Scaffold_1.793	Hypothetical predicted protein	273	20	2.74846e-38	55.49	2	C:GO:0016020; C:GO:0016021	C:membrane; C:integral component of membrane			NA	NA	NA
evm.model.Scaffold_1.794	ATP-dependent zinc metalloprotease FTSH 7, chloroplastic	285	20	2.71385e-160	82.49	9	P:GO:0006508; F:GO:0004176; F:GO:0004222; F:GO:0005524; F:GO:0008270; F:GO:0016887; C:GO:0009507; C:GO:0009526; C:GO:0016021	P:proteolysis; F:ATP-dependent peptidase activity; F:metalloendopeptidase activity; F:ATP binding; F:zinc ion binding; F:ATP hydrolysis activity; C:chloroplast; C:plastid envelope; C:integral component of membrane	EC:3.4.24; EC:3.6.1	Acting on peptide bonds (peptidases); Acting on acid anhydrides	NA	NA	NA
evm.model.Scaffold_1.797	glucose-6-phosphate isomerase	477	20	0	85.91	2	P:GO:0009639; P:GO:0009959	P:response to red or far red light; P:negative gravitropism			NA	NA	NA
evm.model.Scaffold_1.799	beta-hexosaminidase 1	136	20	1.75705e-87	90.48	6	P:GO:0005975; P:GO:0030203; F:GO:0004563; F:GO:0102148; C:GO:0005773; C:GO:0016020	P:carbohydrate metabolic process; P:glycosaminoglycan metabolic process; F:beta-N-acetylhexosaminidase activity; F:N-acetyl-beta-D-galactosaminidase activity; C:vacuole; C:membrane	EC:3.2.1.52	Beta-N-acetylhexosaminidase	NA	NA	NA
evm.model.Scaffold_1.801	beta-hexosaminidase 1	104	20	1.93033e-67	98.51	6	P:GO:0005975; P:GO:0030203; F:GO:0004563; F:GO:0102148; C:GO:0005773; C:GO:0016020	P:carbohydrate metabolic process; P:glycosaminoglycan metabolic process; F:beta-N-acetylhexosaminidase activity; F:N-acetyl-beta-D-galactosaminidase activity; C:vacuole; C:membrane	EC:3.2.1.52	Beta-N-acetylhexosaminidase	NA	NA	NA
evm.model.Scaffold_1.802	neutral ceramidase 1-like	622	20	0	86.5	6	P:GO:0042759; P:GO:0046512; P:GO:0046514; F:GO:0017040; F:GO:0102121; C:GO:0005576	P:long-chain fatty acid biosynthetic process; P:sphingosine biosynthetic process; P:ceramide catabolic process; F:N-acylsphingosine amidohydrolase activity; F:ceramidase activity; C:extracellular region	EC:3.5.1.23	Ceramidase	NA	NA	NA
evm.model.Scaffold_1.803	copper transporter 1-like	161	20	3.17705e-64	73.99	4	P:GO:0006825; P:GO:0006878; F:GO:0005375; C:GO:0005886	P:copper ion transport; P:cellular copper ion homeostasis; F:copper ion transmembrane transporter activity; C:plasma membrane	EC:7	Translocases	NA	NA	NA
evm.model.Scaffold_1.804	UDP-Glycosyltransferase superfamily protein	483	20	0	84.98	2	F:GO:0016757; C:GO:0016021	F:glycosyltransferase activity; C:integral component of membrane	EC:2.4	Glycosyltransferases	NA	NA	NA
evm.model.Scaffold_1.805	AINTEGUMENTA-like 6	236	20	1.11842e-47	59.88	NA					NA	NA	NA
evm.model.Scaffold_1.806	copper transporter 1-like	142	20	1.77206e-52	72.14	5	P:GO:0006878; P:GO:0035434; F:GO:0005375; C:GO:0005886; C:GO:0016021	P:cellular copper ion homeostasis; P:copper ion transmembrane transport; F:copper ion transmembrane transporter activity; C:plasma membrane; C:integral component of membrane	EC:7	Translocases	NA	NA	NA
evm.model.Scaffold_1.807	copper transporter 6-like	137	20	1.1409e-43	69.97	3	P:GO:0006825; P:GO:0009987; C:GO:0016020	P:copper ion transport; P:cellular process; C:membrane			NA	NA	NA
evm.model.Scaffold_1.808	tropinone reductase homolog At5g06060	159	20	4.68873e-103	91.29	1	F:GO:0016491	F:oxidoreductase activity	EC:1	Oxidoreductases	NA	NA	NA
evm.model.Scaffold_1.809	methylsterol monooxygenase 2-2	252	20	1.35052e-171	97.45	6	P:GO:0016126; P:GO:0080065; F:GO:0000254; F:GO:0005506; C:GO:0005789; C:GO:0016021	P:sterol biosynthetic process; P:4-alpha-methyl-delta7-sterol oxidation; F:C-4 methylsterol oxidase activity; F:iron ion binding; C:endoplasmic reticulum membrane; C:integral component of membrane	EC:1.14.13; EC:1.14.18.9	Acting on paired donors, with incorporation or reduction of molecular oxygen. The oxygen incorporated need not be derived from O(2); 4-alpha-methylsterol monooxygenase	NA	NA	NA
evm.model.Scaffold_1.813	serine/threonine-protein phosphatase pp1 isozyme 2	313	20	0	98.71	4	P:GO:0006470; F:GO:0017018; C:GO:0005634; C:GO:0005737	P:protein dephosphorylation; F:myosin phosphatase activity; C:nucleus; C:cytoplasm	EC:3.1.3.16	Protein-serine/threonine phosphatase	NA	NA	NA
evm.model.Scaffold_1.814	ras-related protein Rab11C	216	20	4.06588e-140	94.89	6	F:GO:0003924; F:GO:0005525; C:GO:0005768; C:GO:0005794; C:GO:0005886; C:GO:0009536	F:GTPase activity; F:GTP binding; C:endosome; C:Golgi apparatus; C:plasma membrane; C:plastid	EC:3.6.1	Acting on acid anhydrides	NA	NA	NA
evm.model.Scaffold_1.818	hypothetical protein C2S51_023579	211	20	1.84463e-111	81.3	NA					NA	NA	NA
evm.model.Scaffold_1.820	fasciclin-like arabinogalactan protein 4	421	20	0	82.09	5	P:GO:0009738; P:GO:0009825; P:GO:0048354; C:GO:0016021; C:GO:0046658	P:abscisic acid-activated signaling pathway; P:multidimensional cell growth; P:mucilage biosynthetic process involved in seed coat development; C:integral component of membrane; C:anchored component of plasma membrane			NA	NA	NA
evm.model.Scaffold_1.822	putative E3 ubiquitin-protein ligase XBAT31	438	20	0	87.01	5	P:GO:0006464; F:GO:0016740; F:GO:0046872; F:GO:0140096; C:GO:0000502	P:cellular protein modification process; F:transferase activity; F:metal ion binding; F:catalytic activity, acting on a protein; C:proteasome complex	EC:2	Transferases	NA	NA	NA
evm.model.Scaffold_1.823	U-box domain-containing protein 13-like	566	20	0	89.92	6	P:GO:0007166; P:GO:0016567; F:GO:0004842; F:GO:0016874; C:GO:0005634; C:GO:0005737	P:cell surface receptor signaling pathway; P:protein ubiquitination; F:ubiquitin-protein transferase activity; F:ligase activity; C:nucleus; C:cytoplasm	EC:2; EC:6	Transferases; Ligases	NA	NA	NA
evm.model.Scaffold_1.827	bidirectional sugar transporter NEC1-like	213	20	6.87696e-109	81.64	9	P:GO:0015770; P:GO:0034219; P:GO:0071836; F:GO:0008515; F:GO:0051119; C:GO:0005886; C:GO:0012506; C:GO:0016021; C:GO:0032588	P:sucrose transport; P:carbohydrate transmembrane transport; P:nectar secretion; F:sucrose transmembrane transporter activity; F:sugar transmembrane transporter activity; C:plasma membrane; C:vesicle membrane; C:integral component of membrane; C:trans-Golgi network membrane	EC:7	Translocases	NA	NA	NA
evm.model.Scaffold_1.828	Hypothetical predicted protein	281	20	8.22732e-121	69.76	1	C:GO:0016021	C:integral component of membrane			NA	NA	NA
evm.model.Scaffold_1.830	ACT domain-containing protein ACR9-like	420	20	0	87.43	1	F:GO:0008773	F:[protein-PII] uridylyltransferase activity	EC:2.7.7.59	[Protein-PII] uridylyltransferase	NA	NA	NA
evm.model.Scaffold_1.831	40S ribosomal protein S15a	130	20	5.69489e-92	99.96	3	P:GO:0006412; F:GO:0003735; C:GO:0005840	P:translation; F:structural constituent of ribosome; C:ribosome			NA	NA	NA
evm.model.Scaffold_1.832	ras-related protein RABE1c	216	20	3.36828e-158	98.39	2	F:GO:0003925; F:GO:0005525	F:G protein activity; F:GTP binding	EC:3.6.1; EC:3.6.5.1; EC:3.6.5.2	Acting on acid anhydrides; Heterotrimeric G-protein GTPase; Small monomeric GTPase	NA	NA	NA
evm.model.Scaffold_1.834	protein ALP1-like	388	20	0	85.38	5	P:GO:0090305; F:GO:0004518; F:GO:0043565; F:GO:0046872; C:GO:0005634	P:nucleic acid phosphodiester bond hydrolysis; F:nuclease activity; F:sequence-specific DNA binding; F:metal ion binding; C:nucleus	EC:3.1	Acting on ester bonds	NA	NA	NA
evm.model.Scaffold_1.837	transcription factor MYB48-like isoform X2	178	20	7.26311e-49	65.61	4	P:GO:0006355; F:GO:0003700; F:GO:0043565; C:GO:0005634	P:regulation of transcription, DNA-templated; F:DNA-binding transcription factor activity; F:sequence-specific DNA binding; C:nucleus			NA	NA	NA
evm.model.Scaffold_1.838	Hypothetical predicted protein	268	20	6.80854e-111	67.8	NA					NA	NA	NA
evm.model.Scaffold_1.842	DNA repair RAD51-like protein	314	20	3.89508e-172	81.48	4	P:GO:0006281; F:GO:0003677; F:GO:0005524; F:GO:0008094	P:DNA repair; F:DNA binding; F:ATP binding; F:ATP-dependent activity, acting on DNA			NA	NA	NA
evm.model.Scaffold_1.843	Tetratricopeptide repeat superfamily protein	470	20	0	80.19	1	C:GO:0048046	C:apoplast			NA	NA	NA
evm.model.Scaffold_1.844	Disease resistance-responsive family protein	317	20	1.25764e-139	77.14	1	C:GO:0048046	C:apoplast			NA	NA	NA
evm.model.Scaffold_1.846	3-ketoacyl-CoA synthase 12	470	20	0	85.6	3	P:GO:0006633; F:GO:0102756; C:GO:0016021	P:fatty acid biosynthetic process; F:very-long-chain 3-ketoacyl-CoA synthase activity; C:integral component of membrane	EC:2.3.1.199	Very-long-chain 3-oxoacyl-CoA synthase	NA	NA	NA
evm.model.Scaffold_1.850	receptor-like protein kinase HERK 1	831	20	0	87.43	7	P:GO:0018108; P:GO:0046777; F:GO:0004674; F:GO:0004714; F:GO:0005524; C:GO:0005886; C:GO:0016021	P:peptidyl-tyrosine phosphorylation; P:protein autophosphorylation; F:protein serine/threonine kinase activity; F:transmembrane receptor protein tyrosine kinase activity; F:ATP binding; C:plasma membrane; C:integral component of membrane	EC:2.7.10.1	Receptor protein-tyrosine kinase	NA	NA	NA
evm.model.Scaffold_1.851	Hypothetical predicted protein	153	20	4.31211e-70	72.46	NA					NA	NA	NA
evm.model.Scaffold_1.852	two-component response regulator-like APRR5	195	20	1.44502e-50	63.83	2	P:GO:0009909; C:GO:0005634	P:regulation of flower development; C:nucleus			NA	NA	NA
evm.model.Scaffold_1.853	putative LOV domain-containing protein	650	20	0	94.02	6	P:GO:0006468; P:GO:0009785; P:GO:0018298; F:GO:0004674; F:GO:0005524; F:GO:0009882	P:protein phosphorylation; P:blue light signaling pathway; P:protein-chromophore linkage; F:protein serine/threonine kinase activity; F:ATP binding; F:blue light photoreceptor activity	EC:2.7.1	Transferring phosphorus-containing groups	NA	NA	NA
evm.model.Scaffold_1.854	putative LOV domain-containing protein	115	20	8.43775e-73	96.25	9	P:GO:0006468; P:GO:0009785; P:GO:0018298; F:GO:0004674; F:GO:0005524; F:GO:0009882; C:GO:0005634; C:GO:0005737; C:GO:0005886	P:protein phosphorylation; P:blue light signaling pathway; P:protein-chromophore linkage; F:protein serine/threonine kinase activity; F:ATP binding; F:blue light photoreceptor activity; C:nucleus; C:cytoplasm; C:plasma membrane	EC:2.7.1	Transferring phosphorus-containing groups	NA	NA	NA
evm.model.Scaffold_1.855	ribosome biogenesis regulatory protein homolog	161	20	1.29793e-103	93.63	2	P:GO:0042254; C:GO:0005730	P:ribosome biogenesis; C:nucleolus			NA	NA	NA
evm.model.Scaffold_1.857	glyco -N-acetylgalactosamine 3-beta-galactosyltransferase 1	318	20	4.28988e-138	76.88	3	F:GO:0008375; F:GO:0016263; C:GO:0016021	F:acetylglucosaminyltransferase activity; F:glycoprotein-N-acetylgalactosamine 3-beta-galactosyltransferase activity; C:integral component of membrane	EC:2.4.1.122	N-acetylgalactosaminide beta-1,3-galactosyltransferase	NA	NA	NA
evm.model.Scaffold_1.858	protein kinase superfamily protein	425	20	0	78.78	3	P:GO:0006468; F:GO:0004674; F:GO:0005524	P:protein phosphorylation; F:protein serine/threonine kinase activity; F:ATP binding	EC:2.7.1	Transferring phosphorus-containing groups	NA	NA	NA
evm.model.Scaffold_1.859	DNA repair protein RAD51 homolog 2 isoform X1	149	20	2.31333e-83	88.18	6	P:GO:0000724; F:GO:0003677; F:GO:0005524; F:GO:0008094; F:GO:0047693; C:GO:0033063	P:double-strand break repair via homologous recombination; F:DNA binding; F:ATP binding; F:ATP-dependent activity, acting on DNA; F:ATP diphosphatase activity; C:Rad51B-Rad51C-Rad51D-XRCC2 complex	EC:3.6.1.8; EC:3.6.1.9	ATP diphosphatase; Nucleotide diphosphatase	NA	NA	NA
evm.model.Scaffold_1.862	ccr4-not transcription complex subunit 4	312	20	1.58385e-82	63.73	5	P:GO:0016567; F:GO:0003676; F:GO:0003723; F:GO:0004842; C:GO:0030014	P:protein ubiquitination; F:nucleic acid binding; F:RNA binding; F:ubiquitin-protein transferase activity; C:CCR4-NOT complex			NA	NA	NA
evm.model.Scaffold_1.864	L-ascorbate peroxidase 1, cytosolic	250	20	3.81579e-172	94.44	8	P:GO:0000302; P:GO:0034599; P:GO:0042744; P:GO:0098869; F:GO:0016688; F:GO:0020037; F:GO:0046872; C:GO:0009507	P:response to reactive oxygen species; P:cellular response to oxidative stress; P:hydrogen peroxide catabolic process; P:cellular oxidant detoxification; F:L-ascorbate peroxidase activity; F:heme binding; F:metal ion binding; C:chloroplast	EC:1.11.1.11	L-ascorbate peroxidase	NA	NA	NA
evm.model.Scaffold_1.865	DDB1- and CUL4-associated factor 8	440	20	0	84.27	2	C:GO:0005737; C:GO:0080008	C:cytoplasm; C:Cul4-RING E3 ubiquitin ligase complex			NA	NA	NA
evm.model.Scaffold_1.866	nicotinamide adenine dinucleotide transporter 1, chloroplastic-like	317	20	0	92.23	3	P:GO:0035352; F:GO:0051724; C:GO:0016021	P:NAD transmembrane transport; F:NAD transmembrane transporter activity; C:integral component of membrane	EC:7	Translocases	NA	NA	NA
evm.model.Scaffold_1.867	60S ribosomal protein L19-1-like	212	20	2.01093e-127	93.32	4	P:GO:0006412; F:GO:0003729; F:GO:0003735; C:GO:0022625	P:translation; F:mRNA binding; F:structural constituent of ribosome; C:cytosolic large ribosomal subunit			NA	NA	NA
evm.model.Scaffold_1.868	60S ribosomal protein L18-2	187	20	3.14155e-123	96.87	4	P:GO:0006412; F:GO:0003729; F:GO:0003735; C:GO:0022625	P:translation; F:mRNA binding; F:structural constituent of ribosome; C:cytosolic large ribosomal subunit			NA	NA	NA
evm.model.Scaffold_1.870	exocyst complex component sec15b	794	20	0	89.42	10	P:GO:0006886; P:GO:0006893; P:GO:0006904; P:GO:0009846; P:GO:0009860; P:GO:0060321; P:GO:0090522; C:GO:0000145; C:GO:0005829; C:GO:0070062	P:intracellular protein transport; P:Golgi to plasma membrane transport; P:vesicle docking involved in exocytosis; P:pollen germination; P:pollen tube growth; P:acceptance of pollen; P:vesicle tethering involved in exocytosis; C:exocyst; C:cytosol; C:extracellular exosome			NA	NA	NA
evm.model.Scaffold_1.871	O-methyltransferase 1, chloroplastic-like isoform X2	165	20	4.6682e-83	76.46	2	P:GO:0032259; F:GO:0008168	P:methylation; F:methyltransferase activity	EC:2.1.1	Transferring one-carbon groups	NA	NA	NA
evm.model.Scaffold_1.872	60S ribosomal protein L22-2-like	126	20	4.89394e-86	95.01	4	P:GO:0006412; F:GO:0003735; C:GO:0005737; C:GO:0005840	P:translation; F:structural constituent of ribosome; C:cytoplasm; C:ribosome			NA	NA	NA
evm.model.Scaffold_1.873	HSP20-like chaperones superfamily isoform 1	180	20	2.48275e-88	81.52	6	P:GO:0006457; P:GO:0051131; F:GO:0051087; F:GO:0051879; C:GO:0005634; C:GO:0005829	P:protein folding; P:chaperone-mediated protein complex assembly; F:chaperone binding; F:Hsp90 protein binding; C:nucleus; C:cytosol			NA	NA	NA
evm.model.Scaffold_1.874	glutathione S-transferase-like	213	20	5.23903e-122	84.42	5	P:GO:0006749; P:GO:0009407; F:GO:0004364; F:GO:0043295; C:GO:0005737	P:glutathione metabolic process; P:toxin catabolic process; F:glutathione transferase activity; F:glutathione binding; C:cytoplasm	EC:2.5.1.18	Glutathione transferase	NA	NA	NA
evm.model.Scaffold_1.876	wee1-like protein kinase	241	20	2.19663e-138	87.9	5	P:GO:0018108; F:GO:0004674; F:GO:0004715; F:GO:0005524; C:GO:0005634	P:peptidyl-tyrosine phosphorylation; F:protein serine/threonine kinase activity; F:non-membrane spanning protein tyrosine kinase activity; F:ATP binding; C:nucleus	EC:2.7.10.2	Non-specific protein-tyrosine kinase	NA	NA	NA
evm.model.Scaffold_1.877	BTB/POZ domain-containing protein At1g03010-like isoform X2	598	20	0	85.75	1	P:GO:0016567	P:protein ubiquitination			NA	NA	NA
evm.model.Scaffold_1.879	protein TRANSPORT INHIBITOR RESPONSE 1-like	204	20	2.65984e-94	89.9	4	P:GO:0009734; P:GO:0031146; C:GO:0005634; C:GO:0019005	P:auxin-activated signaling pathway; P:SCF-dependent proteasomal ubiquitin-dependent protein catabolic process; C:nucleus; C:SCF ubiquitin ligase complex			NA	NA	NA
evm.model.Scaffold_1.880	protein TRANSPORT INHIBITOR RESPONSE 1-like	153	20	2.76757e-95	93.79	6	P:GO:0006955; P:GO:0009734; P:GO:0031146; P:GO:0098542; C:GO:0005634; C:GO:0019005	P:immune response; P:auxin-activated signaling pathway; P:SCF-dependent proteasomal ubiquitin-dependent protein catabolic process; P:defense response to other organism; C:nucleus; C:SCF ubiquitin ligase complex			NA	NA	NA
evm.model.Scaffold_1.883	protease Do-like 2, chloroplastic	221	20	2.54956e-142	94.32	3	P:GO:0006508; F:GO:0004252; C:GO:0043231	P:proteolysis; F:serine-type endopeptidase activity; C:intracellular membrane-bounded organelle	EC:3.4.21	Acting on peptide bonds (peptidases)	NA	NA	NA
evm.model.Scaffold_1.884	protease Do-like 2, chloroplastic isoform X2	114	20	7.87774e-71	93.42	7	P:GO:0006508; P:GO:0009658; P:GO:0010206; P:GO:0030163; F:GO:0004252; C:GO:0009533; C:GO:0009535	P:proteolysis; P:chloroplast organization; P:photosystem II repair; P:protein catabolic process; F:serine-type endopeptidase activity; C:chloroplast stromal thylakoid; C:chloroplast thylakoid membrane	EC:3.4.21	Acting on peptide bonds (peptidases)	NA	NA	NA
evm.model.Scaffold_1.886	RNA-binding protein BRN1 isoform X1	360	20	0	89.25	4	F:GO:0003729; C:GO:0005634; C:GO:0005737; C:GO:1990904	F:mRNA binding; C:nucleus; C:cytoplasm; C:ribonucleoprotein complex			NA	NA	NA
evm.model.Scaffold_1.887	phosphopantothenoylcysteine decarboxylase subunit VHS3	145	20	1.83481e-24	54.5	1	F:GO:0016874	F:ligase activity			NA	NA	NA
evm.model.Scaffold_1.889	protein SLOW WALKER 1-like	528	20	0	89.64	5	P:GO:0006364; P:GO:0009561; P:GO:0045943; F:GO:0003729; C:GO:0005730	P:rRNA processing; P:megagametogenesis; P:positive regulation of transcription by RNA polymerase I; F:mRNA binding; C:nucleolus			NA	NA	NA
evm.model.Scaffold_1.890	serine/threonine-protein phosphatase BSL1	788	20	0	91.57	6	P:GO:0006470; P:GO:0009742; F:GO:0017018; F:GO:0046872; C:GO:0005634; C:GO:0005737	P:protein dephosphorylation; P:brassinosteroid mediated signaling pathway; F:myosin phosphatase activity; F:metal ion binding; C:nucleus; C:cytoplasm	EC:3.1.3.16	Protein-serine/threonine phosphatase	NA	NA	NA
evm.model.Scaffold_1.893	gibberellin receptor GID1B-like	313	20	0	92.14	7	P:GO:0009939; P:GO:0010325; P:GO:0048444; F:GO:0010331; F:GO:0080030; C:GO:0005634; C:GO:0005737	P:positive regulation of gibberellic acid mediated signaling pathway; P:raffinose family oligosaccharide biosynthetic process; P:floral organ morphogenesis; F:gibberellin binding; F:methyl indole-3-acetate esterase activity; C:nucleus; C:cytoplasm	EC:3.1.1.1	Carboxylesterase	NA	NA	NA
evm.model.Scaffold_1.894	pentatricopeptide repeat-containing protein At2g30780-like	549	20	0	79.94	1	F:GO:0003729	F:mRNA binding			NA	NA	NA
evm.model.Scaffold_1.895	Leucine-rich repeat family protein	393	20	0	88.96	4	P:GO:0006468; F:GO:0004674; F:GO:0032440; C:GO:0016021	P:protein phosphorylation; F:protein serine/threonine kinase activity; F:2-alkenal reductase [NAD(P)+] activity; C:integral component of membrane	EC:2.7.1; EC:1.3.1.74	Transferring phosphorus-containing groups; 2-alkenal reductase (NAD(P)(+))	NA	NA	NA
evm.model.Scaffold_1.896	methyl-CpG-binding domain-containing protein 4-like	161	20	1.80664e-86	82.76	3	F:GO:0003677; F:GO:0008270; C:GO:0005634	F:DNA binding; F:zinc ion binding; C:nucleus			NA	NA	NA
evm.model.Scaffold_1.897	auxin-binding protein t85	189	20	2.51326e-88	77.24	8	P:GO:0000911; P:GO:0009734; P:GO:0009826; P:GO:0032877; P:GO:0045793; P:GO:0051781; F:GO:0010011; C:GO:0005788	P:cytokinesis by cell plate formation; P:auxin-activated signaling pathway; P:unidimensional cell growth; P:positive regulation of DNA endoreduplication; P:positive regulation of cell size; P:positive regulation of cell division; F:auxin binding; C:endoplasmic reticulum lumen			NA	NA	NA
evm.model.Scaffold_1.898	auxin-binding protein T85-like	190	20	6.9459e-82	74.48	6	P:GO:0000911; P:GO:0009826; P:GO:0032877; P:GO:0045793; P:GO:0051781; F:GO:0010011	P:cytokinesis by cell plate formation; P:unidimensional cell growth; P:positive regulation of DNA endoreduplication; P:positive regulation of cell size; P:positive regulation of cell division; F:auxin binding			NA	NA	NA
evm.model.Scaffold_1.899	probable galacturonosyltransferase-like 4	346	20	0	89.86	2	F:GO:0016757; C:GO:0005794	F:glycosyltransferase activity; C:Golgi apparatus	EC:2.4	Glycosyltransferases	NA	NA	NA
evm.model.Scaffold_1.900	Hypothetical predicted protein	453	20	0	70.29	1	C:GO:0005737	C:cytoplasm			NA	NA	NA
evm.model.Scaffold_1.902	HUA2-like protein 2	1407	20	0	69.55	3	P:GO:0009987; P:GO:0050896; F:GO:0004601	P:cellular process; P:response to stimulus; F:peroxidase activity	EC:1.11.1	Acting on a peroxide as acceptor	NA	NA	NA
evm.model.Scaffold_1.904	CBS domain protein with a domain protein	202	20	5.41168e-98	88.42	5	P:GO:0006357; F:GO:0000978; F:GO:0000981; F:GO:0043130; C:GO:0005634	P:regulation of transcription by RNA polymerase II; F:RNA polymerase II cis-regulatory region sequence-specific DNA binding; F:DNA-binding transcription factor activity, RNA polymerase II-specific; F:ubiquitin binding; C:nucleus			NA	NA	NA
evm.model.Scaffold_1.905	rab11 family-interacting 3	112	11	8.7294e-23	54.61	1	F:GO:0043130	F:ubiquitin binding			NA	NA	NA
evm.model.Scaffold_1.907	antifungal protein ginkbilobin-2-like	132	20	7.66764e-42	66.34	1	C:GO:0009506	C:plasmodesma			NA	NA	NA
evm.model.Scaffold_1.908	Hypothetical predicted protein	504	20	3.85194e-59	59.59	1	C:GO:0005840	C:ribosome			NA	NA	NA
evm.model.Scaffold_1.909	cyclin-P3-1	217	20	2.49008e-126	85.75	2	P:GO:0000079; F:GO:0019901	P:regulation of cyclin-dependent protein serine/threonine kinase activity; F:protein kinase binding			NA	NA	NA
evm.model.Scaffold_1.911	periodic tryptophan protein 1 homolog	424	20	0	88.1	4	P:GO:0006364; P:GO:0016573; F:GO:0004402; C:GO:0005634	P:rRNA processing; P:histone acetylation; F:histone acetyltransferase activity; C:nucleus	EC:2.3.1.48	Histone acetyltransferase	NA	NA	NA
evm.model.Scaffold_1.912	Ent-copalyl diphosphate synthase	709	20	0	84.55	5	P:GO:0009686; F:GO:0000287; F:GO:0009905; F:GO:0010333; C:GO:0009507	P:gibberellin biosynthetic process; F:magnesium ion binding; F:ent-copalyl diphosphate synthase activity; F:terpene synthase activity; C:chloroplast	EC:5.5.1.13; EC:4.2.3	Ent-copalyl diphosphate synthase; Carbon-oxygen lyases	NA	NA	NA
evm.model.Scaffold_1.913	40S ribosomal protein S24-1	137	20	7.23425e-92	98.76	5	P:GO:0006412; F:GO:0003729; F:GO:0003735; C:GO:0005829; C:GO:0005840	P:translation; F:mRNA binding; F:structural constituent of ribosome; C:cytosol; C:ribosome			NA	NA	NA
evm.model.Scaffold_1.914	heat shock protein	167	20	6.39044e-91	85.82	NA					NA	NA	NA
evm.model.Scaffold_1.919	bi1-like protein	242	20	4.07366e-146	92.01	1	C:GO:0016021	C:integral component of membrane			NA	NA	NA
evm.model.Scaffold_1.920	sulfate transporter -like	481	20	0	91.46	5	P:GO:1902358; F:GO:0008271; F:GO:0015301; C:GO:0005887; C:GO:0009507	P:sulfate transmembrane transport; F:secondary active sulfate transmembrane transporter activity; F:anion:anion antiporter activity; C:integral component of plasma membrane; C:chloroplast	EC:7	Translocases	NA	NA	NA
evm.model.Scaffold_1.922	protein indeterminate-domain 12-like	188	20	5.86959e-116	90.9	4	P:GO:0006355; F:GO:0003700; F:GO:0046872; C:GO:0005634	P:regulation of transcription, DNA-templated; F:DNA-binding transcription factor activity; F:metal ion binding; C:nucleus			NA	NA	NA
evm.model.Scaffold_1.923	BEACH domain-containing protein lvsA	236	20	1.17451e-139	91.87	1	C:GO:0005737	C:cytoplasm			NA	NA	NA
evm.model.Scaffold_1.924	Sec23/Sec24 protein transport family protein	989	20	0	82.18	6	P:GO:0006886; P:GO:0090110; F:GO:0000149; F:GO:0008270; C:GO:0030127; C:GO:0070971	P:intracellular protein transport; P:COPII-coated vesicle cargo loading; F:SNARE binding; F:zinc ion binding; C:COPII vesicle coat; C:endoplasmic reticulum exit site			NA	NA	NA
evm.model.Scaffold_1.925	Tryptophan synthase alpha chain	313	20	0	87.87	4	P:GO:0000162; F:GO:0004834; C:GO:0005829; C:GO:0009507	P:tryptophan biosynthetic process; F:tryptophan synthase activity; C:cytosol; C:chloroplast	EC:4.2.1.20	Tryptophan synthase	NA	NA	NA
evm.model.Scaffold_1.926	auxin-induced protein AUX28-like	229	20	3.27437e-106	77.5	3	P:GO:0006355; P:GO:0009734; C:GO:0005634	P:regulation of transcription, DNA-templated; P:auxin-activated signaling pathway; C:nucleus			NA	NA	NA
evm.model.Scaffold_1.927	U3 small nucleolar RNA-associated protein 18 homolog	570	20	0	83.99	6	P:GO:0006364; P:GO:0006629; P:GO:1902600; F:GO:0046961; C:GO:0032040; C:GO:0034388	P:rRNA processing; P:lipid metabolic process; P:proton transmembrane transport; F:proton-transporting ATPase activity, rotational mechanism; C:small-subunit processome; C:Pwp2p-containing subcomplex of 90S preribosome	EC:7.1.3.1	H(+)-exporting diphosphatase	NA	NA	NA
evm.model.Scaffold_1.928	probable WRKY transcription factor 21	299	20	1.68912e-143	79.11	5	P:GO:0006355; F:GO:0003700; F:GO:0005516; F:GO:0043565; C:GO:0005634	P:regulation of transcription, DNA-templated; F:DNA-binding transcription factor activity; F:calmodulin binding; F:sequence-specific DNA binding; C:nucleus			NA	NA	NA
evm.model.Scaffold_1.929	Integrase-type DNA-binding superfamily protein	157	20	3.37166e-80	70.71	5	P:GO:0006355; P:GO:0006952; F:GO:0003677; F:GO:0003700; C:GO:0005634	P:regulation of transcription, DNA-templated; P:defense response; F:DNA binding; F:DNA-binding transcription factor activity; C:nucleus			NA	NA	NA
evm.model.Scaffold_1.930	probable myosin-binding protein 4	416	20	1.13743e-161	68.42	2	F:GO:0017022; C:GO:0016020	F:myosin binding; C:membrane			NA	NA	NA
evm.model.Scaffold_1.931	probable myosin-binding protein 4	647	20	2.14189e-124	62.04	2	F:GO:0017022; C:GO:0016020	F:myosin binding; C:membrane			NA	NA	NA
evm.model.Scaffold_1.932	Hypothetical predicted protein	112	20	1.00888e-41	72.92	NA					NA	NA	NA
evm.model.Scaffold_1.933	alpha/beta-Hydrolases superfamily protein	344	20	0	85.69	3	P:GO:0006629; P:GO:0009820; F:GO:0016787	P:lipid metabolic process; P:alkaloid metabolic process; F:hydrolase activity	EC:3	Hydrolases	NA	NA	NA
evm.model.Scaffold_1.934	ethylene-responsive transcription factor ERF098-like	147	20	1.67736e-48	70.48	2	P:GO:0050794; P:GO:0050896	P:regulation of cellular process; P:response to stimulus			NA	NA	NA
evm.model.Scaffold_1.936	inorganic phosphate transporter 1-4-like	532	20	0	93.03	5	P:GO:0006817; P:GO:0050896; P:GO:0055085; F:GO:0005315; C:GO:0016021	P:phosphate ion transport; P:response to stimulus; P:transmembrane transport; F:inorganic phosphate transmembrane transporter activity; C:integral component of membrane	EC:7	Translocases	NA	NA	NA
evm.model.Scaffold_1.937	structural maintenance of chromosomes protein 1	303	20	0	94.09	7	P:GO:0007062; P:GO:0051321; F:GO:0003677; F:GO:0005524; F:GO:0016887; C:GO:0005634; C:GO:0008278	P:sister chromatid cohesion; P:meiotic cell cycle; F:DNA binding; F:ATP binding; F:ATP hydrolysis activity; C:nucleus; C:cohesin complex	EC:3.6.1	Acting on acid anhydrides	NA	NA	NA
evm.model.Scaffold_1.938	mitochondrial inner membrane protease subunit 2-like	222	20	5.97831e-115	79.05	2	P:GO:0006465; F:GO:0004252	P:signal peptide processing; F:serine-type endopeptidase activity	EC:3.4.21	Acting on peptide bonds (peptidases)	NA	NA	NA
evm.model.Scaffold_1.939	protein LIGHT-DEPENDENT SHORT HYPOCOTYLS 4-like	179	20	1.68711e-89	88.23	3	P:GO:0009299; P:GO:0009416; C:GO:0005634	P:mRNA transcription; P:response to light stimulus; C:nucleus			NA	NA	NA
evm.model.Scaffold_1.941	protein CHROMATIN REMODELING 8 isoform X1	1243	20	0	86.19	8	P:GO:0006283; P:GO:0006338; P:GO:0032508; F:GO:0003678; F:GO:0005524; F:GO:0016787; F:GO:0140658; C:GO:0005634	P:transcription-coupled nucleotide-excision repair; P:chromatin remodeling; P:DNA duplex unwinding; F:DNA helicase activity; F:ATP binding; F:hydrolase activity; F:ATP-dependent chromatin remodeler activity; C:nucleus	EC:3.6.4.12	DNA helicase	NA	NA	NA
evm.model.Scaffold_1.942	AGC cGMP-dependent and protein kinase kinase family protein	468	20	0	91.27	4	P:GO:0018105; P:GO:0035556; F:GO:0004674; F:GO:0005524	P:peptidyl-serine phosphorylation; P:intracellular signal transduction; F:protein serine/threonine kinase activity; F:ATP binding	EC:2.7.1	Transferring phosphorus-containing groups	NA	NA	NA
evm.model.Scaffold_1.943	casein kinase 1-like protein 10	156	20	3.36292e-98	97.11	7	P:GO:0006897; P:GO:0007165; P:GO:0018105; F:GO:0004674; F:GO:0005524; C:GO:0005634; C:GO:0005737	P:endocytosis; P:signal transduction; P:peptidyl-serine phosphorylation; F:protein serine/threonine kinase activity; F:ATP binding; C:nucleus; C:cytoplasm	EC:2.7.1	Transferring phosphorus-containing groups	NA	NA	NA
evm.model.Scaffold_1.944	casein kinase I-like	286	20	1.664e-172	88.64	7	P:GO:0006897; P:GO:0007165; P:GO:0018105; F:GO:0004674; F:GO:0005524; C:GO:0005634; C:GO:0005737	P:endocytosis; P:signal transduction; P:peptidyl-serine phosphorylation; F:protein serine/threonine kinase activity; F:ATP binding; C:nucleus; C:cytoplasm	EC:2.7.1	Transferring phosphorus-containing groups	NA	NA	NA
evm.model.Scaffold_1.945	vacuolar protein sorting-associated protein 2.3	212	20	3.11259e-134	94.22	5	P:GO:0015031; P:GO:0032509; P:GO:0045324; C:GO:0000815; C:GO:0005771	P:protein transport; P:endosome transport via multivesicular body sorting pathway; P:late endosome to vacuole transport; C:ESCRT III complex; C:multivesicular body			NA	NA	NA
evm.model.Scaffold_1.946	60S ribosomal protein L14	134	20	1.58328e-87	97.12	6	P:GO:0006412; P:GO:0042273; F:GO:0003723; F:GO:0003735; C:GO:0016021; C:GO:0022625	P:translation; P:ribosomal large subunit biogenesis; F:RNA binding; F:structural constituent of ribosome; C:integral component of membrane; C:cytosolic large ribosomal subunit			NA	NA	NA
evm.model.Scaffold_1.948	Hypothetical predicted protein	268	20	7.19316e-95	65.17	NA					NA	NA	NA
evm.model.Scaffold_1.949	multiple organellar RNA editing factor 2, chloroplastic-like	145	20	6.21821e-102	98.52	3	P:GO:0016554; P:GO:0080156; C:GO:0005739	P:cytidine to uridine editing; P:mitochondrial mRNA modification; C:mitochondrion			NA	NA	NA
evm.model.Scaffold_1.950	MDIS1-interacting receptor like kinase 1	1019	20	0	86.68	7	P:GO:0006468; P:GO:0006955; P:GO:0050832; F:GO:0004674; F:GO:0005524; C:GO:0005886; C:GO:0016021	P:protein phosphorylation; P:immune response; P:defense response to fungus; F:protein serine/threonine kinase activity; F:ATP binding; C:plasma membrane; C:integral component of membrane	EC:2.7.1	Transferring phosphorus-containing groups	NA	NA	NA
evm.model.Scaffold_1.951	alcohol dehydrogenase class-3	379	20	0	97.03	8	P:GO:0006069; P:GO:0046294; F:GO:0000166; F:GO:0004024; F:GO:0008270; F:GO:0106321; F:GO:0106322; C:GO:0005829	P:ethanol oxidation; P:formaldehyde catabolic process; F:nucleotide binding; F:alcohol dehydrogenase activity, zinc-dependent; F:zinc ion binding; F:S-(hydroxymethyl)glutathione dehydrogenase NADP activity; F:S-(hydroxymethyl)glutathione dehydrogenase NAD activity; C:cytosol	EC:1.1.1.284; EC:1.1.1.1; EC:1.1.1.71	S-(hydroxymethyl)glutathione dehydrogenase; Alcohol dehydrogenase; Alcohol dehydrogenase (NAD(P)(+))	NA	NA	NA
evm.model.Scaffold_1.952	receptor-like serine/threonine-protein kinase ALE2 isoform X2	773	20	0	85.75	4	P:GO:0006468; F:GO:0004674; F:GO:0005524; C:GO:0016021	P:protein phosphorylation; F:protein serine/threonine kinase activity; F:ATP binding; C:integral component of membrane	EC:2.7.1	Transferring phosphorus-containing groups	NA	NA	NA
evm.model.Scaffold_1.953	myosin-6-like	1473	20	0	91.36	10	P:GO:0007015; P:GO:0030050; F:GO:0000146; F:GO:0005516; F:GO:0005524; F:GO:0016787; F:GO:0051015; C:GO:0005737; C:GO:0016459; C:GO:0031982	P:actin filament organization; P:vesicle transport along actin filament; F:microfilament motor activity; F:calmodulin binding; F:ATP binding; F:hydrolase activity; F:actin filament binding; C:cytoplasm; C:myosin complex; C:vesicle	EC:3; EC:5.6.1.8	Hydrolases; Myosin ATPase	NA	NA	NA
evm.model.Scaffold_1.955	Hypothetical predicted protein	714	20	0	73.71	NA					NA	NA	NA
evm.model.Scaffold_1.956	leucine-rich repeat family protein	547	20	0	82.53	NA					NA	NA	NA
evm.model.Scaffold_1.957	CLIP-associated protein	1282	20	0	90.27	3	P:GO:0000226; F:GO:0008017; C:GO:0005881	P:microtubule cytoskeleton organization; F:microtubule binding; C:cytoplasmic microtubule			NA	NA	NA
evm.model.Scaffold_1.958	transcription factor PIF1-like	528	20	0	74.22	2	F:GO:0046983; C:GO:0005634	F:protein dimerization activity; C:nucleus			NA	NA	NA
evm.model.Scaffold_1.960	LRR receptor-like serine/threonine-protein kinase RCH1	1139	20	0	85.79	6	P:GO:0006468; P:GO:0050832; F:GO:0004674; F:GO:0005524; C:GO:0005886; C:GO:0016021	P:protein phosphorylation; P:defense response to fungus; F:protein serine/threonine kinase activity; F:ATP binding; C:plasma membrane; C:integral component of membrane	EC:2.7.1	Transferring phosphorus-containing groups	NA	NA	NA
evm.model.Scaffold_1.961	rRNA processing protein-like protein	289	20	0	88.63	1	C:GO:0005730	C:nucleolus			NA	NA	NA
evm.model.Scaffold_1.962	protein LATE FLOWERING	184	20	2.76562e-64	64.72	1	P:GO:0050789	P:regulation of biological process			NA	NA	NA
evm.model.Scaffold_1.963	sterol 3-beta-glucosyltransferase UGT80A2-like isoform X1	615	20	0	90.55	6	P:GO:0005975; P:GO:0030259; F:GO:0016906; F:GO:0102202; F:GO:0102203; F:GO:0102205	P:carbohydrate metabolic process; P:lipid glycosylation; F:sterol 3-beta-glucosyltransferase activity; F:soladodine glucosyltransferase activity; F:brassicasterol glucosyltransferase activity; F:cholesterol alpha-glucosyltransferase activity	EC:2.4.1.173	Sterol 3-beta-glucosyltransferase	NA	NA	NA
evm.model.Scaffold_1.964	cellulose synthase	382	20	3.08674e-166	74.84	NA					NA	NA	NA
evm.model.Scaffold_1.965	vesicle-associated membrane protein 721	220	20	1.76542e-150	95.21	3	P:GO:0016192; C:GO:0016021; C:GO:0043231	P:vesicle-mediated transport; C:integral component of membrane; C:intracellular membrane-bounded organelle			NA	NA	NA
evm.model.Scaffold_1.967	cyclin-dependent kinase inhibitor 3-like	205	20	1.5851e-92	60.97	3	P:GO:0051726; F:GO:0004860; C:GO:0005634	P:regulation of cell cycle; F:protein kinase inhibitor activity; C:nucleus			NA	NA	NA
evm.model.Scaffold_1.968	E3 ubiquitin-protein ligase AIP2	297	20	1.14026e-128	62.93	1	F:GO:0008270	F:zinc ion binding			NA	NA	NA
evm.model.Scaffold_1.971	Omega-6 fatty acid desaturase, endoplasmic reticulum isozyme 2	131	20	2.63616e-76	92.34	4	P:GO:0006629; F:GO:0016717; F:GO:0045485; C:GO:0016021	P:lipid metabolic process; F:oxidoreductase activity, acting on paired donors, with oxidation of a pair of donors resulting in the reduction of molecular oxygen to two molecules of water; F:omega-6 fatty acid desaturase activity; C:integral component of membrane	EC:1.14.19	Acting on paired donors, with incorporation or reduction of molecular oxygen. The oxygen incorporated need not be derived from O(2)	NA	NA	NA
evm.model.Scaffold_1.972	delta(12)-acyl-lipid-desaturase-like	223	20	4.94637e-131	86.7	3	P:GO:0006636; F:GO:0016717; C:GO:0016021	P:unsaturated fatty acid biosynthetic process; F:oxidoreductase activity, acting on paired donors, with oxidation of a pair of donors resulting in the reduction of molecular oxygen to two molecules of water; C:integral component of membrane	EC:1.14.19	Acting on paired donors, with incorporation or reduction of molecular oxygen. The oxygen incorporated need not be derived from O(2)	NA	NA	NA
evm.model.Scaffold_1.973	zinc finger CCCH domain-containing protein 14-like	300	20	0	84.7	6	P:GO:0010468; F:GO:0003677; F:GO:0003729; F:GO:0046872; C:GO:0005634; C:GO:0005737	P:regulation of gene expression; F:DNA binding; F:mRNA binding; F:metal ion binding; C:nucleus; C:cytoplasm			NA	NA	NA
evm.model.Scaffold_1.974	selenoprotein O	642	20	0	88.17	3	F:GO:0005524; F:GO:0016779; F:GO:0046872	F:ATP binding; F:nucleotidyltransferase activity; F:metal ion binding	EC:2.7.7	Transferring phosphorus-containing groups	NA	NA	NA
evm.model.Scaffold_1.975	protein pxr1-like	135	20	3.58899e-61	79.79	NA					NA	NA	NA
evm.model.Scaffold_1.976	uncharacterized oxidoreductase C26H5.09c	351	20	0	83.89	3	P:GO:0006740; F:GO:0000166; F:GO:0102497	P:NADPH regeneration; F:nucleotide binding; F:scyllo-inositol dehydrogenase (NADP+) activity	EC:1.1.1.371	Scyllo-inositol 2-dehydrogenase (NADP(+))	NA	NA	NA
evm.model.Scaffold_1.977	IRK-interacting protein	582	20	0	80.91	1	P:GO:0006457	P:protein folding			NA	NA	NA
evm.model.Scaffold_1.978	histone H3.2	136	20	4.77776e-94	100	5	F:GO:0003677; F:GO:0046982; C:GO:0000786; C:GO:0005634; C:GO:0010369	F:DNA binding; F:protein heterodimerization activity; C:nucleosome; C:nucleus; C:chromocenter			NA	NA	NA
evm.model.Scaffold_1.979	chlorophyllase 1	360	20	1.78494e-169	76.08	3	P:GO:0015996; F:GO:0047746; F:GO:0102293	P:chlorophyll catabolic process; F:chlorophyllase activity; F:pheophytinase b activity	EC:3.1.1.14	Chlorophyllase	NA	NA	NA
evm.model.Scaffold_1.980	zinc finger A20 and AN1 domain-containing stress-associated protein 5-like	146	20	1.90899e-82	80.4	3	P:GO:0016567; F:GO:0004842; F:GO:0008270	P:protein ubiquitination; F:ubiquitin-protein transferase activity; F:zinc ion binding	EC:2	Transferases	NA	NA	NA
evm.model.Scaffold_1.981	zinc finger A20 and AN1 domain-containing stress-associated protein 8-like	172	20	5.98812e-96	82.93	2	F:GO:0003677; F:GO:0008270	F:DNA binding; F:zinc ion binding			NA	NA	NA
evm.model.Scaffold_1.983	zinc finger protein WIP2-like	227	20	1.85697e-46	68.16	2	P:GO:0010468; C:GO:0043231	P:regulation of gene expression; C:intracellular membrane-bounded organelle			NA	NA	NA
evm.model.Scaffold_1.984	signal recognition particle subunit SRP72-like	544	20	0	90.24	4	P:GO:0006614; F:GO:0008312; F:GO:0043022; C:GO:0005786	P:SRP-dependent cotranslational protein targeting to membrane; F:7S RNA binding; F:ribosome binding; C:signal recognition particle, endoplasmic reticulum targeting			NA	NA	NA
evm.model.Scaffold_1.986	---NA---	111	NA	NA	NA	NA					NA	NA	NA
evm.model.Scaffold_1.990	transcription factor MYB46	137	20	9.07844e-52	89.18	1	F:GO:0003677	F:DNA binding			NA	NA	NA
evm.model.Scaffold_1.991	dicarboxylate transporter 1, chloroplastic-like	564	20	0	91.2	4	P:GO:0055085; F:GO:0022857; C:GO:0009706; C:GO:0016021	P:transmembrane transport; F:transmembrane transporter activity; C:chloroplast inner membrane; C:integral component of membrane	EC:7	Translocases	NA	NA	NA
evm.model.Scaffold_1.992	ARM repeat superfamily protein	669	20	0	85.96	4	P:GO:0043161; C:GO:0005634; C:GO:0005737; C:GO:0034657	P:proteasome-mediated ubiquitin-dependent protein catabolic process; C:nucleus; C:cytoplasm; C:GID complex			NA	NA	NA
evm.model.Scaffold_1.993	nuclear transcription factor Y subunit A-1-like	175	20	1.00208e-95	85.29	4	P:GO:0006357; F:GO:0000978; F:GO:0000981; C:GO:0016602	P:regulation of transcription by RNA polymerase II; F:RNA polymerase II cis-regulatory region sequence-specific DNA binding; F:DNA-binding transcription factor activity, RNA polymerase II-specific; C:CCAAT-binding factor complex			NA	NA	NA
evm.model.Scaffold_1.994	calcium-dependent protein kinase 8-like	420	20	0	95.98	11	P:GO:0018105; P:GO:0035556; P:GO:0046777; F:GO:0004683; F:GO:0005509; F:GO:0005516; F:GO:0005524; F:GO:0009931; C:GO:0005634; C:GO:0005737; C:GO:0005886	P:peptidyl-serine phosphorylation; P:intracellular signal transduction; P:protein autophosphorylation; F:calmodulin-dependent protein kinase activity; F:calcium ion binding; F:calmodulin binding; F:ATP binding; F:calcium-dependent protein serine/threonine kinase activity; C:nucleus; C:cytoplasm; C:plasma membrane	EC:2.7.11.17	Calcium/calmodulin-dependent protein kinase	NA	NA	NA
evm.model.Scaffold_1.996	NAC transcription factor 47	118	20	8.77788e-20	64.35	4	P:GO:0006355; F:GO:0003677; C:GO:0016020; C:GO:0016021	P:regulation of transcription, DNA-templated; F:DNA binding; C:membrane; C:integral component of membrane			NA	NA	NA
evm.model.Scaffold_1.999	Hypothetical predicted protein	306	20	2.34372e-101	70.52	NA					NA	NA	NA
evm.model.Scaffold_1.1000	NAC transcription factor 29-like	339	20	1.31784e-63	68.09	2	P:GO:0006355; F:GO:0003677	P:regulation of transcription, DNA-templated; F:DNA binding			NA	NA	NA
evm.model.Scaffold_1.1001	protein RETICULATA-RELATED 4, chloroplastic-like	400	20	0	86.09	2	C:GO:0016021; C:GO:0031969	C:integral component of membrane; C:chloroplast membrane			NA	NA	NA
evm.model.Scaffold_1.1002	NAD kinase 1	287	20	2.02231e-176	88.45	4	P:GO:0006741; P:GO:0016310; P:GO:0019674; F:GO:0003951	P:NADP biosynthetic process; P:phosphorylation; P:NAD metabolic process; F:NAD+ kinase activity	EC:2.7.1.23	NAD(+) kinase	NA	NA	NA
evm.model.Scaffold_1.1003	protein TRAUCO-like	450	20	0	80.42	8	P:GO:0009793; P:GO:0010228; P:GO:0060776; P:GO:0080182; F:GO:0000976; F:GO:0008168; F:GO:0031490; C:GO:0048188	P:embryo development ending in seed dormancy; P:vegetative to reproductive phase transition of meristem; P:simple leaf morphogenesis; P:histone H3-K4 trimethylation; F:transcription cis-regulatory region binding; F:methyltransferase activity; F:chromatin DNA binding; C:Set1C/COMPASS complex	EC:2.1.1	Transferring one-carbon groups	NA	NA	NA
evm.model.Scaffold_1.1004	ABC-2 type transporter family protein	169	20	2.56325e-32	87.49	5	P:GO:0055085; F:GO:0005524; F:GO:0016787; F:GO:0140359; C:GO:0016021	P:transmembrane transport; F:ATP binding; F:hydrolase activity; F:ABC-type transporter activity; C:integral component of membrane	EC:3; EC:7	Hydrolases; Translocases	NA	NA	NA
evm.model.Scaffold_1.1005	exosome complex component RRP45A isoform X1	447	20	0	82.95	4	P:GO:0006396; C:GO:0000178; C:GO:0005634; C:GO:0005737	P:RNA processing; C:exosome (RNase complex); C:nucleus; C:cytoplasm			NA	NA	NA
evm.model.Scaffold_1.1006	RNA-binding family protein	197	20	3.55786e-118	93.76	4	P:GO:0008380; F:GO:0003729; C:GO:0005737; C:GO:0035145	P:RNA splicing; F:mRNA binding; C:cytoplasm; C:exon-exon junction complex			NA	NA	NA
evm.model.Scaffold_1.1007	---NA---	148	NA	NA	NA	NA					NA	NA	NA
evm.model.Scaffold_1.1008	ABC transporter B family member 5-like	120	20	7.79428e-66	91.46	5	P:GO:0055085; F:GO:0005524; F:GO:0016787; F:GO:0140359; C:GO:0016021	P:transmembrane transport; F:ATP binding; F:hydrolase activity; F:ABC-type transporter activity; C:integral component of membrane	EC:3; EC:7	Hydrolases; Translocases	NA	NA	NA
evm.model.Scaffold_1.1010	tpr repeat-containing thioredoxin ttl1	1289	20	0	73.2	NA					NA	NA	NA
evm.model.Scaffold_1.1015	Spc97 / Spc98 family of spindle pole body (SBP)component	117	20	3.18436e-65	83.59	NA					NA	NA	NA
evm.model.Scaffold_1.1016	transcription factor BEE 1-like	281	20	4.11322e-121	69.8	2	F:GO:0003700; C:GO:0005634	F:DNA-binding transcription factor activity; C:nucleus			NA	NA	NA
evm.model.Scaffold_1.1017	scarecrow-like protein 3	470	20	0	89.12	5	P:GO:0006355; P:GO:0009739; F:GO:0003700; F:GO:0043565; C:GO:0005634	P:regulation of transcription, DNA-templated; P:response to gibberellin; F:DNA-binding transcription factor activity; F:sequence-specific DNA binding; C:nucleus			NA	NA	NA
evm.model.Scaffold_1.1018	cytochrome P450 94A1-like	525	20	0	81.97	6	P:GO:1901576; F:GO:0004497; F:GO:0005506; F:GO:0016705; F:GO:0020037; C:GO:0016021	P:organic substance biosynthetic process; F:monooxygenase activity; F:iron ion binding; F:oxidoreductase activity, acting on paired donors, with incorporation or reduction of molecular oxygen; F:heme binding; C:integral component of membrane	EC:1.14	Acting on paired donors, with incorporation or reduction of molecular oxygen. The oxygen incorporated need not be derived from O(2)	NA	NA	NA
evm.model.Scaffold_1.1019	Homeodomain-like superfamily protein	508	20	0	71.2	1	C:GO:0110165	C:cellular anatomical entity			NA	NA	NA
evm.model.Scaffold_1.1020	signal peptide peptidase	272	20	1.48929e-173	95.75	5	P:GO:0006465; P:GO:0033619; F:GO:0042500; C:GO:0071458; C:GO:0071556	P:signal peptide processing; P:membrane protein proteolysis; F:aspartic endopeptidase activity, intramembrane cleaving; C:integral component of cytoplasmic side of endoplasmic reticulum membrane; C:integral component of lumenal side of endoplasmic reticulum membrane	EC:3.4.23	Acting on peptide bonds (peptidases)	NA	NA	NA
evm.model.Scaffold_1.1021	pentatricopeptide repeat-containing protein At5g01110	715	20	0	84.68	NA					NA	NA	NA
evm.model.Scaffold_1.1023	F-box protein At2g32560-like	412	20	0	80.09	1	C:GO:0016021	C:integral component of membrane			NA	NA	NA
evm.model.Scaffold_1.1024	protein N-lysine methyltransferase METTL21A	183	20	6.21851e-96	86.48	3	P:GO:0018022; F:GO:0018025; C:GO:0005634	P:peptidyl-lysine methylation; F:calmodulin-lysine N-methyltransferase activity; C:nucleus	EC:2.1.1.60	Calmodulin-lysine N-methyltransferase	NA	NA	NA
evm.model.Scaffold_1.1025	pentatricopeptide repeat-containing protein At4g14170-like	824	20	0	81.56	1	C:GO:0016020	C:membrane			NA	NA	NA
evm.model.Scaffold_1.1026	hypothetical protein CDL12_17992	213	20	2.18946e-91	76.07	1	C:GO:0016020	C:membrane			NA	NA	NA
evm.model.Scaffold_1.1027	Protein kinase superfamily protein	385	20	0	83.45	3	P:GO:0006468; F:GO:0004674; F:GO:0005524	P:protein phosphorylation; F:protein serine/threonine kinase activity; F:ATP binding	EC:2.7.1	Transferring phosphorus-containing groups	NA	NA	NA
evm.model.Scaffold_1.1028	CBL-interacting protein kinase 32	438	20	0	95.31	7	P:GO:0006468; P:GO:0035556; F:GO:0004674; F:GO:0004712; F:GO:0005524; F:GO:0106310; C:GO:0016021	P:protein phosphorylation; P:intracellular signal transduction; F:protein serine/threonine kinase activity; F:protein serine/threonine/tyrosine kinase activity; F:ATP binding; F:protein serine kinase activity; C:integral component of membrane	EC:2.7.12.1	Dual-specificity kinase	NA	NA	NA
evm.model.Scaffold_1.1029	zinc finger protein ZAT9	273	20	6.59533e-43	47.75	3	P:GO:0006355; F:GO:0003677; F:GO:0003700	P:regulation of transcription, DNA-templated; F:DNA binding; F:DNA-binding transcription factor activity			NA	NA	NA
evm.model.Scaffold_1.1030	calmodulin-7-like isoform X2	149	20	7.74848e-88	90.81	1	F:GO:0005509	F:calcium ion binding			NA	NA	NA
evm.model.Scaffold_1.1031	Hypothetical predicted protein	589	20	0	68.16	1	F:GO:0003723	F:RNA binding			NA	NA	NA
evm.model.Scaffold_1.1032	C2H2 type zinc finger transcription factor family	487	20	2.16906e-107	49.38	5	P:GO:0006355; F:GO:0003700; F:GO:0046982; C:GO:0016020; C:GO:0016021	P:regulation of transcription, DNA-templated; F:DNA-binding transcription factor activity; F:protein heterodimerization activity; C:membrane; C:integral component of membrane			NA	NA	NA
evm.model.Scaffold_1.1033	elongation factor 1-beta 2-like	222	20	4.20442e-123	87.25	3	P:GO:0006414; F:GO:0003746; C:GO:0005853	P:translational elongation; F:translation elongation factor activity; C:eukaryotic translation elongation factor 1 complex			NA	NA	NA
evm.model.Scaffold_1.1034	probable E3 ubiquitin-protein ligase RHC1A	316	20	0	77.86	4	P:GO:0016567; F:GO:0016874; F:GO:0046872; F:GO:0061630	P:protein ubiquitination; F:ligase activity; F:metal ion binding; F:ubiquitin protein ligase activity	EC:2; EC:6	Transferases; Ligases	NA	NA	NA
evm.model.Scaffold_1.1035	4-diphosphocytidyl-2-C-methyl-D-erythritol kinase	403	20	0	88.45	4	P:GO:0016114; P:GO:0016310; F:GO:0005524; F:GO:0050515	P:terpenoid biosynthetic process; P:phosphorylation; F:ATP binding; F:4-(cytidine 5'-diphospho)-2-C-methyl-D-erythritol kinase activity	EC:2.7.1.148	4-(cytidine 5'-diphospho)-2-C-methyl-D-erythritol kinase	NA	NA	NA
evm.model.Scaffold_1.1036	uncharacterized protein LOC105170953 isoform X1	629	20	0	75.77	NA					NA	NA	NA
evm.model.Scaffold_1.1037	protein DGS1, mitochondrial-like	602	20	0	85.68	5	P:GO:0019375; P:GO:0050665; C:GO:0005741; C:GO:0016021; C:GO:0032991	P:galactolipid biosynthetic process; P:hydrogen peroxide biosynthetic process; C:mitochondrial outer membrane; C:integral component of membrane; C:protein-containing complex			NA	NA	NA
evm.model.Scaffold_1.1038	cyclin family protein	423	20	0	84.65	7	P:GO:0000079; P:GO:0044772; P:GO:0051301; F:GO:0016538; C:GO:0000307; C:GO:0005634; C:GO:0005737	P:regulation of cyclin-dependent protein serine/threonine kinase activity; P:mitotic cell cycle phase transition; P:cell division; F:cyclin-dependent protein serine/threonine kinase regulator activity; C:cyclin-dependent protein kinase holoenzyme complex; C:nucleus; C:cytoplasm			NA	NA	NA
evm.model.Scaffold_1.1040	cyclin-dependent kinase C-2-like	515	20	0	93.16	8	P:GO:0032968; P:GO:0051726; P:GO:0070816; F:GO:0004693; F:GO:0005524; F:GO:0008353; C:GO:0000307; C:GO:0005634	P:positive regulation of transcription elongation from RNA polymerase II promoter; P:regulation of cell cycle; P:phosphorylation of RNA polymerase II C-terminal domain; F:cyclin-dependent protein serine/threonine kinase activity; F:ATP binding; F:RNA polymerase II CTD heptapeptide repeat kinase activity; C:cyclin-dependent protein kinase holoenzyme complex; C:nucleus	EC:2.7.11.23; EC:2.7.11.22	[RNA-polymerase]-subunit kinase; Cyclin-dependent kinase	NA	NA	NA
evm.model.Scaffold_1.1041	molybdopterin biosynthesis protein CNX1	660	20	0	85.17	11	P:GO:0006777; P:GO:0009734; P:GO:0010038; P:GO:0018315; P:GO:0032324; F:GO:0005524; F:GO:0008940; F:GO:0030151; F:GO:0061598; F:GO:0061599; C:GO:0005829	P:Mo-molybdopterin cofactor biosynthetic process; P:auxin-activated signaling pathway; P:response to metal ion; P:molybdenum incorporation into molybdenum-molybdopterin complex; P:molybdopterin cofactor biosynthetic process; F:ATP binding; F:nitrate reductase activity; F:molybdenum ion binding; F:molybdopterin adenylyltransferase activity; F:molybdopterin molybdotransferase activity; C:cytosol	EC:2.10.1.1; EC:1.7.99.4; EC:2.7.7.75	Molybdopterin molybdotransferase; Nitrate reductase; Molybdopterin adenylyltransferase	NA	NA	NA
evm.model.Scaffold_1.1042	BTB/POZ and math domain-containing protein 4	134	20	5.23428e-83	91.94	3	P:GO:0016567; P:GO:0071472; C:GO:0016021	P:protein ubiquitination; P:cellular response to salt stress; C:integral component of membrane			NA	NA	NA
evm.model.Scaffold_1.1043	transcription factor GAMYB-like isoform X2	390	20	2.0743e-160	75.64	NA					NA	NA	NA
evm.model.Scaffold_1.1044	transmembrane protein	373	20	0	78.31	1	C:GO:0016021	C:integral component of membrane			NA	NA	NA
evm.model.Scaffold_1.1045	transmembrane protein	141	20	4.19826e-73	89.72	NA					NA	NA	NA
evm.model.Scaffold_1.1046	dicitrate transport system permease	230	20	1.96801e-148	95.76	1	C:GO:0016021	C:integral component of membrane			NA	NA	NA
evm.model.Scaffold_1.1047	nitrate regulatory gene2 protein-like	641	20	0	74.45	NA					NA	NA	NA
evm.model.Scaffold_1.1048	single-stranded DNA-binding protein, mitochondrial-like	216	20	1.5556e-120	82.4	5	P:GO:0006264; P:GO:0051096; F:GO:0003697; F:GO:0003729; C:GO:0042645	P:mitochondrial DNA replication; P:positive regulation of helicase activity; F:single-stranded DNA binding; F:mRNA binding; C:mitochondrial nucleoid			NA	NA	NA
evm.model.Scaffold_1.1049	protein AIR1-like isoform X1	481	20	0	72.52	2	F:GO:0005488; F:GO:0016740	F:binding; F:transferase activity	EC:2	Transferases	NA	NA	NA
evm.model.Scaffold_1.1050	Hypothetical predicted protein	286	20	4.55173e-146	74.09	NA					NA	NA	NA
evm.model.Scaffold_1.1052	protein FAF-like, chloroplastic	376	20	4.151e-47	50.18	8	P:GO:0009788; P:GO:0010922; P:GO:0042326; F:GO:0019902; F:GO:0047485; C:GO:0005634; C:GO:0005737; C:GO:0005783	P:negative regulation of abscisic acid-activated signaling pathway; P:positive regulation of phosphatase activity; P:negative regulation of phosphorylation; F:phosphatase binding; F:protein N-terminus binding; C:nucleus; C:cytoplasm; C:endoplasmic reticulum			NA	NA	NA
evm.model.Scaffold_1.1053	serine/threonine-protein phosphatase BSL3	852	20	0	95.59	5	P:GO:0006470; P:GO:0009742; F:GO:0017018; F:GO:0046872; C:GO:0005634	P:protein dephosphorylation; P:brassinosteroid mediated signaling pathway; F:myosin phosphatase activity; F:metal ion binding; C:nucleus	EC:3.1.3.16	Protein-serine/threonine phosphatase	NA	NA	NA
evm.model.Scaffold_1.1056	Core-2/I-branching beta-1	359	20	0	89.35	2	F:GO:0016757; C:GO:0016021	F:glycosyltransferase activity; C:integral component of membrane	EC:2.4	Glycosyltransferases	NA	NA	NA
evm.model.Scaffold_1.1057	dnaJ protein homolog	417	20	0	92.17	9	P:GO:0009408; P:GO:0042026; F:GO:0005524; F:GO:0030544; F:GO:0046872; F:GO:0051082; F:GO:0051087; C:GO:0005783; C:GO:0005829	P:response to heat; P:protein refolding; F:ATP binding; F:Hsp70 protein binding; F:metal ion binding; F:unfolded protein binding; F:chaperone binding; C:endoplasmic reticulum; C:cytosol			NA	NA	NA
evm.model.Scaffold_1.1058	E3 ubiquitin-protein ligase PUB23-like	402	20	0	81.81	2	P:GO:0016567; F:GO:0061630	P:protein ubiquitination; F:ubiquitin protein ligase activity	EC:2	Transferases	NA	NA	NA
evm.model.Scaffold_1.1059	E3 ubiquitin-protein ligase PUB24-like	413	20	0	80.25	3	P:GO:0016567; F:GO:0016874; F:GO:0061630	P:protein ubiquitination; F:ligase activity; F:ubiquitin protein ligase activity	EC:2; EC:6	Transferases; Ligases	NA	NA	NA
evm.model.Scaffold_1.1060	BEL1-like homeodomain protein 1	698	20	0	62.09	2	P:GO:0006355; F:GO:0003677	P:regulation of transcription, DNA-templated; F:DNA binding			NA	NA	NA
evm.model.Scaffold_1.1061	transcription factor-like protein	932	20	0	70.8	2	P:GO:0010556; P:GO:0031326	P:regulation of macromolecule biosynthetic process; P:regulation of cellular biosynthetic process			NA	NA	NA
evm.model.Scaffold_1.1062	receptor-like kinase TMK3	829	20	0	79.8	6	P:GO:0006468; P:GO:0050832; F:GO:0004674; F:GO:0005524; C:GO:0005886; C:GO:0016021	P:protein phosphorylation; P:defense response to fungus; F:protein serine/threonine kinase activity; F:ATP binding; C:plasma membrane; C:integral component of membrane	EC:2.7.1	Transferring phosphorus-containing groups	NA	NA	NA
evm.model.Scaffold_1.1063	serine/threonine-protein kinase Nek5-like isoform X1	819	20	0	71.4	3	P:GO:0016310; F:GO:0000166; F:GO:0004672	P:phosphorylation; F:nucleotide binding; F:protein kinase activity	EC:2.7.1	Transferring phosphorus-containing groups	NA	NA	NA
evm.model.Scaffold_1.1065	NDR1/HIN1-like protein 10	259	20	2.22635e-134	78.35	1	C:GO:0016021	C:integral component of membrane			NA	NA	NA
evm.model.Scaffold_1.1066	NDR1/HIN1-like protein 1	208	20	1.2572e-133	87.16	4	P:GO:0098542; C:GO:0009506; C:GO:0016021; C:GO:0046658	P:defense response to other organism; C:plasmodesma; C:integral component of membrane; C:anchored component of plasma membrane			NA	NA	NA
evm.model.Scaffold_1.1067	E2F transcription factor 1	348	20	0	82.41	12	P:GO:0006357; P:GO:0008284; P:GO:0009733; P:GO:0010090; P:GO:0045893; P:GO:0051302; P:GO:0051446; F:GO:0000978; F:GO:0000981; F:GO:0046983; C:GO:0005737; C:GO:0090575	P:regulation of transcription by RNA polymerase II; P:positive regulation of cell population proliferation; P:response to auxin; P:trichome morphogenesis; P:positive regulation of transcription, DNA-templated; P:regulation of cell division; P:positive regulation of meiotic cell cycle; F:RNA polymerase II cis-regulatory region sequence-specific DNA binding; F:DNA-binding transcription factor activ…			NA	NA	NA
evm.model.Scaffold_1.1071	E3 ubiquitin-protein ligase	108	20	1.90071e-46	77.73	NA					NA	NA	NA
evm.model.Scaffold_1.1073	F-box protein At2g27310-like	343	20	3.99805e-178	77.36	1	C:GO:0016021	C:integral component of membrane			NA	NA	NA
evm.model.Scaffold_1.1074	Leucine-rich repeat family protein	500	20	0	72.51	1	P:GO:0050832	P:defense response to fungus			NA	NA	NA
evm.model.Scaffold_1.1075	protein TPRXL-like	235	20	4.0368e-82	72.81	NA					NA	NA	NA
evm.model.Scaffold_1.1077	Hypothetical predicted protein	198	8	3.96985e-23	65.39	NA					NA	NA	NA
evm.model.Scaffold_1.1079	protein FANTASTIC FOUR 1-like	307	20	9.55346e-79	62.43	NA					NA	NA	NA
evm.model.Scaffold_1.1080	copper ion binding protein	117	20	9.58991e-57	79.74	1	C:GO:0005747	C:mitochondrial respiratory chain complex I			NA	NA	NA
evm.model.Scaffold_1.1083	pentatricopeptide repeat-containing protein At4g01400, mitochondrial-like	464	20	0	85.5	4	P:GO:0000373; P:GO:0000963; P:GO:0032981; C:GO:0005739	P:Group II intron splicing; P:mitochondrial RNA processing; P:mitochondrial respiratory chain complex I assembly; C:mitochondrion			NA	NA	NA
evm.model.Scaffold_1.1084	Glycosyl hydrolase superfamily protein	381	20	0	88.17	4	P:GO:0005975; F:GO:0042973; C:GO:0016021; C:GO:0046658	P:carbohydrate metabolic process; F:glucan endo-1,3-beta-D-glucosidase activity; C:integral component of membrane; C:anchored component of plasma membrane	EC:3.2.1.21; EC:3.2.1.39	Beta-glucosidase; Glucan endo-1,3-beta-D-glucosidase	NA	NA	NA
evm.model.Scaffold_1.1085	ferredoxin, root R-B1-like	151	20	2.33668e-86	88.07	6	P:GO:0006124; P:GO:0022900; F:GO:0009055; F:GO:0046872; F:GO:0051537; C:GO:0009507	P:ferredoxin metabolic process; P:electron transport chain; F:electron transfer activity; F:metal ion binding; F:2 iron, 2 sulfur cluster binding; C:chloroplast	EC:1	Oxidoreductases	NA	NA	NA
evm.model.Scaffold_1.1086	protein BIC1	136	20	8.60723e-20	58.22	2	P:GO:0009987; C:GO:0110165	P:cellular process; C:cellular anatomical entity			NA	NA	NA
evm.model.Scaffold_1.1088	zinc finger protein WIP3-like	146	20	6.22967e-99	96.69	4	P:GO:0006355; P:GO:0048856; F:GO:0003700; C:GO:0005634	P:regulation of transcription, DNA-templated; P:anatomical structure development; F:DNA-binding transcription factor activity; C:nucleus			NA	NA	NA
evm.model.Scaffold_1.1090	cytochrome P450 94C1-like	506	20	0	83.25	5	P:GO:0016114; F:GO:0005506; F:GO:0016712; F:GO:0020037; C:GO:0016021	P:terpenoid biosynthetic process; F:iron ion binding; F:oxidoreductase activity, acting on paired donors, with incorporation or reduction of molecular oxygen, reduced flavin or flavoprotein as one donor, and incorporation of one atom of oxygen; F:heme binding; C:integral component of membrane	EC:1.14.14	Acting on paired donors, with incorporation or reduction of molecular oxygen. The oxygen incorporated need not be derived from O(2)	NA	NA	NA
evm.model.Scaffold_1.1091	serine/threonine-protein kinase D6PK-like	867	20	0	74.58	6	P:GO:0006468; F:GO:0004674; F:GO:0005524; C:GO:0005634; C:GO:0005737; C:GO:0005886	P:protein phosphorylation; F:protein serine/threonine kinase activity; F:ATP binding; C:nucleus; C:cytoplasm; C:plasma membrane	EC:2.7.1	Transferring phosphorus-containing groups	NA	NA	NA
evm.model.Scaffold_1.1093	pleiotropic drug resistance protein 2-like	1361	20	0	94.5	6	P:GO:0055085; F:GO:0005524; F:GO:0016787; F:GO:0140359; C:GO:0005886; C:GO:0016021	P:transmembrane transport; F:ATP binding; F:hydrolase activity; F:ABC-type transporter activity; C:plasma membrane; C:integral component of membrane	EC:3; EC:7	Hydrolases; Translocases	NA	NA	NA
evm.model.Scaffold_1.1094	C-repeat binding factor 2	244	20	1.90499e-70	60.15	6	P:GO:0006355; P:GO:0006952; P:GO:0009873; F:GO:0003677; F:GO:0003700; C:GO:0005634	P:regulation of transcription, DNA-templated; P:defense response; P:ethylene-activated signaling pathway; F:DNA binding; F:DNA-binding transcription factor activity; C:nucleus			NA	NA	NA
evm.model.Scaffold_1.1095	Tetratricopeptide repeat protein	271	20	3.13927e-100	69.71	1	C:GO:0016021	C:integral component of membrane			NA	NA	NA
evm.model.Scaffold_1.1096	DUF868 family protein	400	20	1.1479e-160	83.26	NA					NA	NA	NA
evm.model.Scaffold_1.1097	arogenate dehydratase/prephenate dehydratase 6, chloroplastic-like	433	20	0	85.73	4	P:GO:0009094; F:GO:0004664; F:GO:0047769; C:GO:0009570	P:L-phenylalanine biosynthetic process; F:prephenate dehydratase activity; F:arogenate dehydratase activity; C:chloroplast stroma	EC:4.2.1.51; EC:4.2.1.91	Prephenate dehydratase; Arogenate dehydratase	NA	NA	NA
evm.model.Scaffold_1.1098	indoleacetic acid-induced protein 8	242	6	7.25683e-17	44.56	NA					NA	NA	NA
evm.model.Scaffold_1.1100	Hypothetical predicted protein	151	20	1.20003e-64	78.24	NA					NA	NA	NA
evm.model.Scaffold_1.1101	splicing factor U2af small subunit B-like	320	20	4.35229e-175	89.89	5	P:GO:0000398; F:GO:0030628; F:GO:0046872; C:GO:0005681; C:GO:0089701	P:mRNA splicing, via spliceosome; F:pre-mRNA 3'-splice site binding; F:metal ion binding; C:spliceosomal complex; C:U2AF complex			NA	NA	NA
evm.model.Scaffold_1.1102	putative SWI/SNF-related matrix-associated actin-dependent regulator of chromatin subfamily A member 3-like 2	1044	20	0	87.51	8	P:GO:0006338; P:GO:0032508; F:GO:0003676; F:GO:0003678; F:GO:0005524; F:GO:0008270; F:GO:0016818; F:GO:0140658	P:chromatin remodeling; P:DNA duplex unwinding; F:nucleic acid binding; F:DNA helicase activity; F:ATP binding; F:zinc ion binding; F:hydrolase activity, acting on acid anhydrides, in phosphorus-containing anhydrides; F:ATP-dependent chromatin remodeler activity	EC:3.6.1; EC:3.6.4.12	Acting on acid anhydrides; DNA helicase	NA	NA	NA
evm.model.Scaffold_1.1103	agmatine coumaroyltransferase-2-like	478	20	0	88.55	2	P:GO:0009723; F:GO:0016747	P:response to ethylene; F:acyltransferase activity, transferring groups other than amino-acyl groups	EC:2.3.1	Acyltransferases	NA	NA	NA
evm.model.Scaffold_1.1104	aspartic proteinase-like protein 2	417	20	0	88.61	3	P:GO:0006508; F:GO:0004190; C:GO:0016021	P:proteolysis; F:aspartic-type endopeptidase activity; C:integral component of membrane	EC:3.4.23	Acting on peptide bonds (peptidases)	NA	NA	NA
evm.model.Scaffold_1.1105	lysosomal Pro-X carboxypeptidase	437	20	0	85.48	5	P:GO:0006508; P:GO:0009820; F:GO:0004185; F:GO:0008239; C:GO:0016021	P:proteolysis; P:alkaloid metabolic process; F:serine-type carboxypeptidase activity; F:dipeptidyl-peptidase activity; C:integral component of membrane	EC:3.4.21; EC:3.4.14.1; EC:3.4.16; EC:3.4.14.5; EC:3.4.14.4; EC:3.4.14.2	Acting on peptide bonds (peptidases); Dipeptidyl-peptidase I; Acting on peptide bonds (peptidases); Dipeptidyl-peptidase IV; Dipeptidyl-peptidase III; Dipeptidyl-peptidase II	NA	NA	NA
evm.model.Scaffold_1.1106	cyclin-dependent protein kinase inhibitor SMR2	129	20	5.7193e-18	57.42	3	P:GO:0032875; P:GO:0045839; C:GO:0005634	P:regulation of DNA endoreduplication; P:negative regulation of mitotic nuclear division; C:nucleus			NA	NA	NA
evm.model.Scaffold_1.1108	putative E3 ubiquitin ligase	702	20	0	65.47	1	F:GO:0016874	F:ligase activity			NA	NA	NA
evm.model.Scaffold_1.1109	late embryogenesis abundant	144	20	1.52924e-68	75.36	1	C:GO:0016021	C:integral component of membrane			NA	NA	NA
evm.model.Scaffold_1.1111	Histone acetyltransferase	684	20	0	81.97	9	P:GO:0016573; P:GO:0045944; F:GO:0000977; F:GO:0003682; F:GO:0004386; F:GO:0004402; F:GO:0042393; F:GO:0046872; C:GO:0005634	P:histone acetylation; P:positive regulation of transcription by RNA polymerase II; F:RNA polymerase II transcription regulatory region sequence-specific DNA binding; F:chromatin binding; F:helicase activity; F:histone acetyltransferase activity; F:histone binding; F:metal ion binding; C:nucleus	EC:2.3.1.48	Histone acetyltransferase	NA	NA	NA
evm.model.Scaffold_1.1112	zinc finger protein ZAT5-like	294	20	9.65301e-111	70.43	NA					NA	NA	NA
evm.model.Scaffold_1.1113	superoxide dismutase [Cu-Zn], chloroplastic	232	20	5.88379e-122	85.42	4	P:GO:0019430; F:GO:0004784; F:GO:0005507; C:GO:0009507	P:removal of superoxide radicals; F:superoxide dismutase activity; F:copper ion binding; C:chloroplast	EC:1.15.1.1	Superoxide dismutase	NA	NA	NA
evm.model.Scaffold_1.1114	aquaporin tip1-1	130	20	1.60893e-70	92.78	5	P:GO:0006833; P:GO:0055085; F:GO:0015250; C:GO:0009705; C:GO:0016021	P:water transport; P:transmembrane transport; F:water channel activity; C:plant-type vacuole membrane; C:integral component of membrane	EC:7	Translocases	NA	NA	NA
evm.model.Scaffold_1.1115	Hypothetical predicted protein	255	20	1.5363e-104	72.23	2	P:GO:0016310; F:GO:0016301	P:phosphorylation; F:kinase activity			NA	NA	NA
evm.model.Scaffold_1.1116	SHUGOSHIN 2 isoform X2	298	20	1.0558e-132	72.61	2	P:GO:0045144; C:GO:0043229	P:meiotic sister chromatid segregation; C:intracellular organelle			NA	NA	NA
evm.model.Scaffold_1.1118	serine carboxypeptidase-like	509	20	0	86.66	6	P:GO:0006508; P:GO:0007034; F:GO:0004185; C:GO:0005576; C:GO:0005768; C:GO:0005773	P:proteolysis; P:vacuolar transport; F:serine-type carboxypeptidase activity; C:extracellular region; C:endosome; C:vacuole	EC:3.4.21; EC:3.4.16	Acting on peptide bonds (peptidases); Acting on peptide bonds (peptidases)	NA	NA	NA
evm.model.Scaffold_1.1119	transcription factor RAX2-like	221	20	3.27702e-29	55.86	2	P:GO:0010597; F:GO:0000976	P:green leaf volatile biosynthetic process; F:transcription cis-regulatory region binding			NA	NA	NA
evm.model.Scaffold_1.1120	auxin-responsive protein SAUR50-like	140	20	8.46171e-24	71.5	1	P:GO:0009733	P:response to auxin			NA	NA	NA
evm.model.Scaffold_1.1121	cell division cycle protein 48 homolog	795	20	0	97.9	12	P:GO:0030433; P:GO:0030970; P:GO:0051228; P:GO:0051301; P:GO:0071712; P:GO:0097352; F:GO:0005524; F:GO:0016887; F:GO:0031593; C:GO:0005634; C:GO:0005829; C:GO:0034098	P:ubiquitin-dependent ERAD pathway; P:retrograde protein transport, ER to cytosol; P:mitotic spindle disassembly; P:cell division; P:ER-associated misfolded protein catabolic process; P:autophagosome maturation; F:ATP binding; F:ATP hydrolysis activity; F:polyubiquitin modification-dependent protein binding; C:nucleus; C:cytosol; C:VCP-NPL4-UFD1 AAA ATPase complex	EC:3.6.1	Acting on acid anhydrides	NA	NA	NA
evm.model.Scaffold_1.1122	Hypothetical predicted protein	745	20	0	83.33	1	F:GO:0016787	F:hydrolase activity	EC:3	Hydrolases	NA	NA	NA
evm.model.Scaffold_1.1124	helicase protein MOM1-like isoform X1	939	20	0	61.02	8	P:GO:0006325; P:GO:0010468; P:GO:0010605; F:GO:0097159; F:GO:0140640; F:GO:0140657; F:GO:1901363; C:GO:0043229	P:chromatin organization; P:regulation of gene expression; P:negative regulation of macromolecule metabolic process; F:organic cyclic compound binding; F:catalytic activity, acting on a nucleic acid; F:ATP-dependent activity; F:heterocyclic compound binding; C:intracellular organelle			NA	NA	NA
evm.model.Scaffold_1.1125	helicase protein MOM1	161	20	9.85064e-16	56.04	3	P:GO:0051276; F:GO:0140640; F:GO:0140657	P:chromosome organization; F:catalytic activity, acting on a nucleic acid; F:ATP-dependent activity			NA	NA	NA
evm.model.Scaffold_1.1126	glycosyltransferase family protein 2	317	20	3.00913e-116	85.56	2	F:GO:0016740; C:GO:0016021	F:transferase activity; C:integral component of membrane	EC:2	Transferases	NA	NA	NA
evm.model.Scaffold_1.1128	alpha/beta-Hydrolases superfamily protein	161	20	1.04095e-60	76.91	3	F:GO:0016746; F:GO:0016787; C:GO:0016021	F:acyltransferase activity; F:hydrolase activity; C:integral component of membrane	EC:2.3; EC:3	Acyltransferases; Hydrolases	NA	NA	NA
evm.model.Scaffold_1.1129	elongation factor 1-alpha	449	20	0	98.88	6	P:GO:0006414; F:GO:0003746; F:GO:0003924; F:GO:0005525; C:GO:0005737; C:GO:0043231	P:translational elongation; F:translation elongation factor activity; F:GTPase activity; F:GTP binding; C:cytoplasm; C:intracellular membrane-bounded organelle	EC:3.6.1	Acting on acid anhydrides	NA	NA	NA
evm.model.Scaffold_1.1130	DNA-binding protein with MIZ/SP-RING zinc finger	159	20	2.29026e-86	90.64	5	P:GO:0016925; F:GO:0003677; F:GO:0008270; F:GO:0016874; F:GO:0019789	P:protein sumoylation; F:DNA binding; F:zinc ion binding; F:ligase activity; F:SUMO transferase activity	EC:2; EC:6	Transferases; Ligases	NA	NA	NA
evm.model.Scaffold_1.1131	E3 SUMO-protein ligase SIZ1 isoform X1	177	20	6.77047e-106	92.81	5	P:GO:0016925; F:GO:0003677; F:GO:0008270; F:GO:0016874; F:GO:0019789	P:protein sumoylation; F:DNA binding; F:zinc ion binding; F:ligase activity; F:SUMO transferase activity	EC:2; EC:6	Transferases; Ligases	NA	NA	NA
evm.model.Scaffold_1.1132	E3 SUMO-protein ligase SIZ1-like	462	20	0	76.69	4	P:GO:0016925; F:GO:0008270; F:GO:0016874; F:GO:0061665	P:protein sumoylation; F:zinc ion binding; F:ligase activity; F:SUMO ligase activity	EC:2; EC:6	Transferases; Ligases	NA	NA	NA
evm.model.Scaffold_1.1133	cytochrome B561	687	20	0	84.81	1	C:GO:0016021	C:integral component of membrane			NA	NA	NA
evm.model.Scaffold_1.1134	auxin response factor 4	783	20	0	83.34	4	P:GO:0006355; P:GO:0009734; F:GO:0003677; C:GO:0005634	P:regulation of transcription, DNA-templated; P:auxin-activated signaling pathway; F:DNA binding; C:nucleus			NA	NA	NA
evm.model.Scaffold_1.1135	MLO-like protein 3	396	20	0	83.41	4	P:GO:0006952; P:GO:0009607; F:GO:0005516; C:GO:0016021	P:defense response; P:response to biotic stimulus; F:calmodulin binding; C:integral component of membrane			NA	NA	NA
evm.model.Scaffold_1.1137	zinc finger protein BALDIBIS-like isoform X1	413	20	0	75.82	3	P:GO:0006355; F:GO:0003700; F:GO:0046872	P:regulation of transcription, DNA-templated; F:DNA-binding transcription factor activity; F:metal ion binding			NA	NA	NA
evm.model.Scaffold_1.1138	F-box/kelch-repeat protein At5g60570	396	20	0	88.58	1	C:GO:0005634	C:nucleus			NA	NA	NA
evm.model.Scaffold_1.1140	malonyl-coenzyme:anthocyanin 5-O-glucoside-6'''-O-malonyltransferase-like	463	20	0	78.14	1	F:GO:0016747	F:acyltransferase activity, transferring groups other than amino-acyl groups	EC:2.3.1	Acyltransferases	NA	NA	NA
evm.model.Scaffold_1.1141	CASP-like protein 5A2	181	20	2.24674e-115	87.27	2	C:GO:0005886; C:GO:0016021	C:plasma membrane; C:integral component of membrane			NA	NA	NA
evm.model.Scaffold_1.1143	tetraspanin-19	214	20	6.1336e-134	86.72	1	C:GO:0016021	C:integral component of membrane			NA	NA	NA
evm.model.Scaffold_1.1144	lanC-like protein GCL2	421	20	0	84.58	2	P:GO:0005975; C:GO:0005886	P:carbohydrate metabolic process; C:plasma membrane			NA	NA	NA
evm.model.Scaffold_1.1145	probable polyol transporter 4	450	20	0	91.27	6	P:GO:0006817; P:GO:0034219; P:GO:0050896; P:GO:1902600; F:GO:0005351; C:GO:0016021	P:phosphate ion transport; P:carbohydrate transmembrane transport; P:response to stimulus; P:proton transmembrane transport; F:carbohydrate:proton symporter activity; C:integral component of membrane	EC:7	Translocases	NA	NA	NA
evm.model.Scaffold_1.1146	ethylene-responsive transcription factor ERF054-like	426	20	6.65671e-161	68.23	1	F:GO:0003677	F:DNA binding			NA	NA	NA
evm.model.Scaffold_1.1147	IST1-like protein	593	20	0	59.16	1	P:GO:0015031	P:protein transport			NA	NA	NA
evm.model.Scaffold_1.1148	hypothetical protein C2S52_012899	135	20	3.14191e-40	64.61	NA					NA	NA	NA
evm.model.Scaffold_1.1149	Hypothetical predicted protein	314	20	0	88.46	NA					NA	NA	NA
evm.model.Scaffold_1.1150	photosystem II repair protein PSB27-H1, chloroplastic	169	20	3.30141e-74	78.86	6	P:GO:0010206; P:GO:0010207; P:GO:0071484; C:GO:0009523; C:GO:0009543; C:GO:0016021	P:photosystem II repair; P:photosystem II assembly; P:cellular response to light intensity; C:photosystem II; C:chloroplast thylakoid lumen; C:integral component of membrane			NA	NA	NA
evm.model.Scaffold_1.1151	F-box/kelch-repeat protein At1g16250-like	145	20	1.83181e-53	63.63	NA					NA	NA	NA
evm.model.Scaffold_1.1152	kelch-like protein 8	204	20	2.42277e-84	73.13	NA					NA	NA	NA
evm.model.Scaffold_1.1153	lipoyl synthase 2, mitochondrial-like	381	20	0	93.5	8	P:GO:0009107; P:GO:0009249; F:GO:0016992; F:GO:0046872; F:GO:0051539; F:GO:0102552; F:GO:0102553; C:GO:0005759	P:lipoate biosynthetic process; P:protein lipoylation; F:lipoate synthase activity; F:metal ion binding; F:4 iron, 4 sulfur cluster binding; F:lipoyl synthase activity (acting on glycine-cleavage complex H protein; F:lipoyl synthase activity (acting on pyruvate dehydrogenase E2 protein); C:mitochondrial matrix	EC:2.8.1.8	Lipoyl synthase	NA	NA	NA
evm.model.Scaffold_1.1157	transcription factor MYB41-like	344	20	1.92499e-159	71.86	NA					NA	NA	NA
evm.model.Scaffold_1.1158	coumaroyl-CoA:anthocyanidin 3-O-glucoside-6''-O-coumaroyltransferase 2-like	459	20	0	72.66	2	F:GO:0016747; C:GO:0016021	F:acyltransferase activity, transferring groups other than amino-acyl groups; C:integral component of membrane	EC:2.3.1	Acyltransferases	NA	NA	NA
evm.model.Scaffold_1.1159	malonyl-coenzyme:anthocyanin 5-O-glucoside-6'''-O-malonyltransferase-like	239	20	4.86184e-104	74.55	1	F:GO:0016747	F:acyltransferase activity, transferring groups other than amino-acyl groups	EC:2.3.1	Acyltransferases	NA	NA	NA
evm.model.Scaffold_1.1160	malonyl-coenzyme:anthocyanin 5-O-glucoside-6'''-O-malonyltransferase-like	191	20	1.88088e-99	84.32	2	F:GO:0016747; C:GO:0016021	F:acyltransferase activity, transferring groups other than amino-acyl groups; C:integral component of membrane	EC:2.3.1	Acyltransferases	NA	NA	NA
evm.model.Scaffold_1.1161	cytosolic sulfotransferase 17-like	139	20	4.90556e-46	73.7	1	F:GO:0016740	F:transferase activity	EC:2	Transferases	NA	NA	NA
evm.model.Scaffold_1.1163	g-type lectin s-receptor-like serine/threonine-protein kinase at2g19130	836	20	0	80.57	8	P:GO:0006468; P:GO:0048544; F:GO:0004674; F:GO:0004712; F:GO:0005524; F:GO:0030246; F:GO:0106310; C:GO:0016021	P:protein phosphorylation; P:recognition of pollen; F:protein serine/threonine kinase activity; F:protein serine/threonine/tyrosine kinase activity; F:ATP binding; F:carbohydrate binding; F:protein serine kinase activity; C:integral component of membrane	EC:2.7.12.1	Dual-specificity kinase	NA	NA	NA
evm.model.Scaffold_1.1164	GPI inositol-deacylase C	159	20	6.178e-77	78.87	1	C:GO:0016021	C:integral component of membrane			NA	NA	NA
evm.model.Scaffold_1.1166	formin-like protein 3	644	20	0	66.93	3	P:GO:0030036; F:GO:0003779; C:GO:0016020	P:actin cytoskeleton organization; F:actin binding; C:membrane			NA	NA	NA
evm.model.Scaffold_1.1168	S-adenosyl-L-methionine-dependentmethyltransferases superfamily protein	231	20	3.68142e-136	83.28	3	P:GO:0032259; F:GO:0008168; C:GO:0016021	P:methylation; F:methyltransferase activity; C:integral component of membrane	EC:2.1.1	Transferring one-carbon groups	NA	NA	NA
evm.model.Scaffold_1.1169	leucine-rich repeat extensin-like protein 3	162	20	1.49617e-27	78.64	1	C:GO:0016021	C:integral component of membrane			NA	NA	NA
evm.model.Scaffold_1.1170	traB domain-containing protein-like	376	20	0	80.64	1	C:GO:0031307	C:integral component of mitochondrial outer membrane			NA	NA	NA
evm.model.Scaffold_1.1171	Ubiquitin-like protein	252	20	2.87015e-150	84.14	6	P:GO:0043161; F:GO:0031593; F:GO:0043130; F:GO:0070628; C:GO:0005654; C:GO:0005829	P:proteasome-mediated ubiquitin-dependent protein catabolic process; F:polyubiquitin modification-dependent protein binding; F:ubiquitin binding; F:proteasome binding; C:nucleoplasm; C:cytosol			NA	NA	NA
evm.model.Scaffold_1.1173	Hypothetical predicted protein	212	20	8.71574e-55	65.88	3	P:GO:0010089; C:GO:0005634; C:GO:0005829	P:xylem development; C:nucleus; C:cytosol			NA	NA	NA
evm.model.Scaffold_1.1174	septum-promoting GTP-binding protein 1-like	221	20	1.99932e-31	61.37	3	F:GO:0003924; F:GO:0005525; C:GO:0090404	F:GTPase activity; F:GTP binding; C:pollen tube tip			NA	NA	NA
evm.model.Scaffold_1.1175	transmembrane protein	182	20	9.53012e-107	87.71	1	C:GO:0016021	C:integral component of membrane			NA	NA	NA
evm.model.Scaffold_1.1176	probable WRKY transcription factor 31	417	20	1.07048e-176	75.61	4	P:GO:0006355; F:GO:0003700; F:GO:0043565; C:GO:0005634	P:regulation of transcription, DNA-templated; F:DNA-binding transcription factor activity; F:sequence-specific DNA binding; C:nucleus			NA	NA	NA
evm.model.Scaffold_1.1177	ribonuclease 3-like protein 3	279	20	2.91132e-129	76.36	6	P:GO:0030422; P:GO:0090502; F:GO:0003723; F:GO:0004525; C:GO:0005634; C:GO:0005737	P:production of siRNA involved in post-transcriptional gene silencing by RNA; P:RNA phosphodiester bond hydrolysis, endonucleolytic; F:RNA binding; F:ribonuclease III activity; C:nucleus; C:cytoplasm	EC:3.1.30; EC:3.1.26.3	Acting on ester bonds; Ribonuclease III	NA	NA	NA
evm.model.Scaffold_1.1178	Lycopene beta/epsilon cyclase protein	435	20	0	89.35	2	F:GO:0016853; C:GO:0016021	F:isomerase activity; C:integral component of membrane	EC:5	Isomerases	NA	NA	NA
evm.model.Scaffold_1.1179	RmlC-like cupins superfamily protein	143	20	6.19955e-85	87.68	NA					NA	NA	NA
evm.model.Scaffold_1.1182	Leucine-rich repeat family protein	404	20	0	79.64	4	P:GO:0016310; P:GO:0050832; F:GO:0016301; C:GO:0005886	P:phosphorylation; P:defense response to fungus; F:kinase activity; C:plasma membrane	EC:2.7	Transferring phosphorus-containing groups	NA	NA	NA
evm.model.Scaffold_1.1183	ultraviolet-B receptor UVR8 isoform X1	237	20	5.49524e-141	92.32	4	P:GO:0008380; P:GO:2001020; C:GO:0005739; C:GO:0016021	P:RNA splicing; P:regulation of response to DNA damage stimulus; C:mitochondrion; C:integral component of membrane			NA	NA	NA
evm.model.Scaffold_1.1185	anthocyanidin 3-O-glucosyltransferase 2-like	450	20	0	78.57	2	F:GO:0008194; F:GO:0016758	F:UDP-glycosyltransferase activity; F:hexosyltransferase activity	EC:2.4.1	Glycosyltransferases	NA	NA	NA
evm.model.Scaffold_1.1187	VQ motif-containing protein 22-like	179	20	1.11495e-33	60.78	NA					NA	NA	NA
evm.model.Scaffold_1.1188	putative ribonuclease h protein	165	20	1.02725e-15	49.87	3	P:GO:0090502; F:GO:0003676; F:GO:0004523	P:RNA phosphodiester bond hydrolysis, endonucleolytic; F:nucleic acid binding; F:RNA-DNA hybrid ribonuclease activity			NA	NA	NA
evm.model.Scaffold_1.1190	probable protein S-acyltransferase 19	387	20	1.73678e-164	76.11	2	F:GO:0019706; C:GO:0016021	F:protein-cysteine S-palmitoyltransferase activity; C:integral component of membrane	EC:2.3.1.225	Protein S-acyltransferase	NA	NA	NA
evm.model.Scaffold_1.1191	Topoisomerase II-associated protein PAT1	830	20	0	82.91	4	P:GO:0000290; P:GO:0033962; F:GO:0003723; C:GO:0000932	P:deadenylation-dependent decapping of nuclear-transcribed mRNA; P:P-body assembly; F:RNA binding; C:P-body			NA	NA	NA
evm.model.Scaffold_1.1192	DEAD-box ATP-dependent RNA helicase 53-like	299	20	1.5987e-102	72.7	8	P:GO:0000373; P:GO:0006364; F:GO:0003676; F:GO:0003724; F:GO:0005524; F:GO:0016787; C:GO:0005634; C:GO:0005737	P:Group II intron splicing; P:rRNA processing; F:nucleic acid binding; F:RNA helicase activity; F:ATP binding; F:hydrolase activity; C:nucleus; C:cytoplasm	EC:3.6.4.13	RNA helicase	NA	NA	NA
evm.model.Scaffold_1.1193	oxygen-evolving enhancer protein 2-1, chloroplastic-like	266	20	2.47575e-165	89.37	5	P:GO:0015979; F:GO:0005509; C:GO:0009535; C:GO:0009654; C:GO:0019898	P:photosynthesis; F:calcium ion binding; C:chloroplast thylakoid membrane; C:photosystem II oxygen evolving complex; C:extrinsic component of membrane			NA	NA	NA
evm.model.Scaffold_1.1194	fasciclin-like arabinogalactan protein 2	404	20	0	82.18	2	C:GO:0016021; C:GO:0046658	C:integral component of membrane; C:anchored component of plasma membrane			NA	NA	NA
evm.model.Scaffold_1.1195	WD repeat-containing protein 26-like isoform X1	580	20	0	86.33	5	P:GO:0007049; P:GO:0016567; P:GO:0051301; C:GO:0005680; C:GO:0005819	P:cell cycle; P:protein ubiquitination; P:cell division; C:anaphase-promoting complex; C:spindle			NA	NA	NA
evm.model.Scaffold_1.1196	BTB/POZ domain and ankyrin repeat-containing protein NPR2-like	588	20	0	85.12	4	P:GO:0009862; P:GO:2000022; P:GO:2000031; C:GO:0016021	P:systemic acquired resistance, salicylic acid mediated signaling pathway; P:regulation of jasmonic acid mediated signaling pathway; P:regulation of salicylic acid mediated signaling pathway; C:integral component of membrane			NA	NA	NA
evm.model.Scaffold_1.1197	transmembrane protein 56	273	20	3.03891e-147	82.74	3	P:GO:0055088; C:GO:0005783; C:GO:0016021	P:lipid homeostasis; C:endoplasmic reticulum; C:integral component of membrane			NA	NA	NA
evm.model.Scaffold_1.1198	probable E3 ubiquitin-protein ligase XERICO	152	20	1.57535e-85	84.78	NA					NA	NA	NA
evm.model.Scaffold_1.1199	protein transport protein SFT2-like	229	20	5.37748e-118	87.29	3	P:GO:0015031; P:GO:0016192; C:GO:0016021	P:protein transport; P:vesicle-mediated transport; C:integral component of membrane			NA	NA	NA
evm.model.Scaffold_1.1200	probable glycosyltransferase At3g07620	386	20	0	85.55	6	P:GO:0006486; P:GO:0070475; F:GO:0070042; F:GO:0102983; C:GO:0000139; C:GO:0016021	P:protein glycosylation; P:rRNA base methylation; F:rRNA (uridine-N3-)-methyltransferase activity; F:xylogalacturonan beta-1,3-xylosyltransferase activity; C:Golgi membrane; C:integral component of membrane	EC:2.4.2.41; EC:2.1.1	Xylogalacturonan beta-1,3-xylosyltransferase; Transferring one-carbon groups	NA	NA	NA
evm.model.Scaffold_1.1201	cytoplasmic dynein 2 light intermediate chain	172	20	5.49112e-98	86.99	NA					NA	NA	NA
evm.model.Scaffold_1.1202	long chain acyl-CoA synthetase 8 isoform X2	185	20	3.15446e-98	86.8	6	P:GO:0001676; P:GO:0009698; F:GO:0004467; F:GO:0016207; C:GO:0005783; C:GO:0016021	P:long-chain fatty acid metabolic process; P:phenylpropanoid metabolic process; F:long-chain fatty acid-CoA ligase activity; F:4-coumarate-CoA ligase activity; C:endoplasmic reticulum; C:integral component of membrane	EC:6.2.1.12; EC:6.2.1.3	4-coumarate--CoA ligase; Long-chain-fatty-acid--CoA ligase	NA	NA	NA
evm.model.Scaffold_1.1203	long chain acyl-CoA synthetase 8 isoform X2	396	20	0	93.44	6	P:GO:0001676; P:GO:0009698; F:GO:0004467; F:GO:0016207; C:GO:0005783; C:GO:0016021	P:long-chain fatty acid metabolic process; P:phenylpropanoid metabolic process; F:long-chain fatty acid-CoA ligase activity; F:4-coumarate-CoA ligase activity; C:endoplasmic reticulum; C:integral component of membrane	EC:6.2.1.12; EC:6.2.1.3	4-coumarate--CoA ligase; Long-chain-fatty-acid--CoA ligase	NA	NA	NA
evm.model.Scaffold_1.1204	50S ribosomal L36	102	20	1.23748e-55	85.25	3	P:GO:0006412; F:GO:0003735; C:GO:0005840	P:translation; F:structural constituent of ribosome; C:ribosome			NA	NA	NA
evm.model.Scaffold_1.1205	acetyl-CoA acetyltransferase, cytosolic 1	405	20	0	95.97	3	P:GO:0006635; F:GO:0003985; C:GO:0009507	P:fatty acid beta-oxidation; F:acetyl-CoA C-acetyltransferase activity; C:chloroplast	EC:2.3.1.16; EC:2.3.1.9	Acetyl-CoA C-acyltransferase; Acetyl-CoA C-acetyltransferase	NA	NA	NA
evm.model.Scaffold_1.1206	protein ACTIVITY OF BC1 COMPLEX KINASE 7, chloroplastic-like	718	20	0	85	7	P:GO:0006468; P:GO:0046467; P:GO:0055072; P:GO:1901031; F:GO:0004672; F:GO:0016787; C:GO:0016021	P:protein phosphorylation; P:membrane lipid biosynthetic process; P:iron ion homeostasis; P:regulation of response to reactive oxygen species; F:protein kinase activity; F:hydrolase activity; C:integral component of membrane	EC:2.7.1; EC:3	Transferring phosphorus-containing groups; Hydrolases	NA	NA	NA
evm.model.Scaffold_1.1207	transmembrane protein	230	20	7.20715e-50	54.12	2	C:GO:0016020; C:GO:0016021	C:membrane; C:integral component of membrane			NA	NA	NA
evm.model.Scaffold_1.1208	hypothetical protein Acr_19g0005010	122	20	5.05221e-51	76.51	1	C:GO:0016021	C:integral component of membrane			NA	NA	NA
evm.model.Scaffold_1.1209	phytochrome C	1122	20	0	89.48	10	P:GO:0000160; P:GO:0006355; P:GO:0009584; P:GO:0009585; P:GO:0017006; P:GO:0018298; F:GO:0000155; F:GO:0009881; F:GO:0042803; C:GO:0005634	P:phosphorelay signal transduction system; P:regulation of transcription, DNA-templated; P:detection of visible light; P:red, far-red light phototransduction; P:protein-tetrapyrrole linkage; P:protein-chromophore linkage; F:phosphorelay sensor kinase activity; F:photoreceptor activity; F:protein homodimerization activity; C:nucleus	EC:2.7.3; EC:2.7.13.3	Transferring phosphorus-containing groups; Histidine kinase	NA	NA	NA
evm.model.Scaffold_1.1210	F-box protein SNE-like	171	20	4.91862e-82	80.19	2	P:GO:0009937; C:GO:0019005	P:regulation of gibberellic acid mediated signaling pathway; C:SCF ubiquitin ligase complex			NA	NA	NA
evm.model.Scaffold_1.1211	DNAJ heat shock N-terminal domain-containing protein	741	20	0	81.36	NA					NA	NA	NA
evm.model.Scaffold_1.1212	threonine--tRNA ligase, chloroplastic/mitochondrial 2	665	20	0	90.52	4	P:GO:0006435; F:GO:0004829; F:GO:0005524; C:GO:0005739	P:threonyl-tRNA aminoacylation; F:threonine-tRNA ligase activity; F:ATP binding; C:mitochondrion	EC:6.1.1.3	Threonine--tRNA ligase	NA	NA	NA
evm.model.Scaffold_1.1213	histidine kinase 2	1242	20	0	81.96	19	P:GO:0000160; P:GO:0009414; P:GO:0009636; P:GO:0009651; P:GO:0009736; P:GO:0009909; P:GO:0010029; P:GO:0010087; P:GO:0010271; P:GO:0018106; P:GO:0034757; P:GO:0048509; P:GO:0070417; P:GO:0071215; P:GO:0080117; F:GO:0000155; F:GO:0042802; F:GO:0043424; C:GO:0016021	P:phosphorelay signal transduction system; P:response to water deprivation; P:response to toxic substance; P:response to salt stress; P:cytokinin-activated signaling pathway; P:regulation of flower development; P:regulation of seed germination; P:phloem or xylem histogenesis; P:regulation of chlorophyll catabolic process; P:peptidyl-histidine phosphorylation; P:negative regulation of iron ion tra…	EC:2.7.3; EC:2.7.13.3	Transferring phosphorus-containing groups; Histidine kinase	NA	NA	NA
evm.model.Scaffold_1.1214	chlorophyll a-b binding protein 37, chloroplastic	265	20	0	97.02	7	P:GO:0009416; P:GO:0009768; P:GO:0018298; F:GO:0016168; C:GO:0009522; C:GO:0009523; C:GO:0009535	P:response to light stimulus; P:photosynthesis, light harvesting in photosystem I; P:protein-chromophore linkage; F:chlorophyll binding; C:photosystem I; C:photosystem II; C:chloroplast thylakoid membrane			NA	NA	NA
evm.model.Scaffold_1.1215	nicotinamidase 2-like	194	20	3.94683e-129	89.39	NA					NA	NA	NA
evm.model.Scaffold_1.1216	BTB/POZ domain-containing protein At5g48130	428	20	0	80.69	1	P:GO:0016567	P:protein ubiquitination			NA	NA	NA
evm.model.Scaffold_1.1217	cytochrome b561 and DOMON domain-containing protein At5g35735-like	168	20	2.85459e-105	87.79	2	F:GO:0046872; C:GO:0016021	F:metal ion binding; C:integral component of membrane			NA	NA	NA
evm.model.Scaffold_1.1218	cytochrome b561 and DOMON domain-containing protein At5g47530-like	212	20	5.5017e-96	74.41	1	C:GO:0016020	C:membrane			NA	NA	NA
evm.model.Scaffold_1.1219	fasciclin-like arabinogalactan protein 7	268	20	4.25088e-101	80.26	3	P:GO:0009834; C:GO:0005886; C:GO:0016021	P:plant-type secondary cell wall biogenesis; C:plasma membrane; C:integral component of membrane			NA	NA	NA
evm.model.Scaffold_1.1220	trihelix transcription factor GTL1 isoform X1	721	20	0	64.22	NA					NA	NA	NA
evm.model.Scaffold_1.1221	WAT1-related protein At1g43650	186	20	1.91985e-50	59.42	1	C:GO:0016020	C:membrane			NA	NA	NA
evm.model.Scaffold_1.1222	probable receptor-like protein kinase At4g10390	348	20	0	75.98	4	P:GO:0006468; F:GO:0004674; F:GO:0005524; C:GO:0005886	P:protein phosphorylation; F:protein serine/threonine kinase activity; F:ATP binding; C:plasma membrane	EC:2.7.1	Transferring phosphorus-containing groups	NA	NA	NA
evm.model.Scaffold_1.1224	B3 domain-containing protein Os03g0120900-like	408	20	0	68.92	4	P:GO:0006355; F:GO:0003677; F:GO:0003700; C:GO:0005634	P:regulation of transcription, DNA-templated; F:DNA binding; F:DNA-binding transcription factor activity; C:nucleus			NA	NA	NA
evm.model.Scaffold_1.1226	probable F-box protein At2g36090	363	20	1.10691e-173	61.57	1	C:GO:0016020	C:membrane			NA	NA	NA
evm.model.Scaffold_1.1227	metal tolerance protein 1-like	401	20	0	84.02	5	P:GO:0071577; F:GO:0005385; C:GO:0000325; C:GO:0005886; C:GO:0016021	P:zinc ion transmembrane transport; F:zinc ion transmembrane transporter activity; C:plant-type vacuole; C:plasma membrane; C:integral component of membrane	EC:7	Translocases	NA	NA	NA
evm.model.Scaffold_1.1228	probable E3 ubiquitin-protein ligase XERICO	185	20	2.26931e-92	76.12	4	P:GO:0016567; F:GO:0008270; F:GO:0061630; C:GO:0016021	P:protein ubiquitination; F:zinc ion binding; F:ubiquitin protein ligase activity; C:integral component of membrane	EC:2	Transferases	NA	NA	NA
evm.model.Scaffold_1.1229	subtilisin-like protease SBT3.5 isoform X1	731	20	0	82.91	5	P:GO:0006508; P:GO:0009610; F:GO:0004252; F:GO:0008240; C:GO:0005615	P:proteolysis; P:response to symbiotic fungus; F:serine-type endopeptidase activity; F:tripeptidyl-peptidase activity; C:extracellular space	EC:3.4.21; EC:3.4.14.10; EC:3.4.14.9	Acting on peptide bonds (peptidases); Tripeptidyl-peptidase II; Tripeptidyl-peptidase I	NA	NA	NA
evm.model.Scaffold_1.1230	beta-1,6-galactosyltransferase GALT31A	409	20	0	81.38	5	P:GO:0006486; F:GO:0008194; F:GO:0008378; C:GO:0000139; C:GO:0016021	P:protein glycosylation; F:UDP-glycosyltransferase activity; F:galactosyltransferase activity; C:Golgi membrane; C:integral component of membrane	EC:2.4.1	Glycosyltransferases	NA	NA	NA
evm.model.Scaffold_1.1231	Polyketide cyclase/dehydrase and lipid transport superfamily protein	430	20	0	81.56	2	F:GO:0008289; C:GO:0016021	F:lipid binding; C:integral component of membrane			NA	NA	NA
evm.model.Scaffold_1.1232	transcription factor MYC2-like	177	20	1.92361e-36	58.99	2	P:GO:0060255; F:GO:0005488	P:regulation of macromolecule metabolic process; F:binding			NA	NA	NA
evm.model.Scaffold_1.1233	transcription factor MYC2-like	151	20	2.58993e-30	65.12	3	P:GO:0010556; P:GO:0031326; F:GO:0005488	P:regulation of macromolecule biosynthetic process; P:regulation of cellular biosynthetic process; F:binding			NA	NA	NA
evm.model.Scaffold_1.1235	probable lysophospholipase BODYGUARD 3	499	20	0	86.01	3	F:GO:0016746; F:GO:0018775; C:GO:0016021	F:acyltransferase activity; F:2-hydroxymuconate-semialdehyde hydrolase activity; C:integral component of membrane	EC:2.3; EC:3.7.1.9	Acyltransferases; 2-hydroxymuconate-6-semialdehyde hydrolase	NA	NA	NA
evm.model.Scaffold_1.1237	glycosyl hydrolase 9B13	498	20	0	91.58	2	P:GO:0030245; F:GO:0008810	P:cellulose catabolic process; F:cellulase activity	EC:3.2.1.4	Cellulase	NA	NA	NA
evm.model.Scaffold_1.1238	Lung seven transmembrane receptor family protein	116	20	1.7009e-39	78.68	2	C:GO:0005794; C:GO:0016021	C:Golgi apparatus; C:integral component of membrane			NA	NA	NA
evm.model.Scaffold_1.1239	lung seven transmembrane receptor family protein	117	20	3.49164e-29	68.56	2	C:GO:0016020; C:GO:0016021	C:membrane; C:integral component of membrane			NA	NA	NA
evm.model.Scaffold_1.1240	ARM repeat superfamily	186	20	8.50041e-102	85.82	1	C:GO:0016021	C:integral component of membrane			NA	NA	NA
evm.model.Scaffold_1.1244	probable plastid-lipid-associated protein 10, chloroplastic isoform X2	167	20	3.81871e-85	78.01	NA					NA	NA	NA
evm.model.Scaffold_1.1245	ubiquitin-specific protease 9	924	20	0	87.82	3	P:GO:0006511; P:GO:0016579; F:GO:0004843	P:ubiquitin-dependent protein catabolic process; P:protein deubiquitination; F:cysteine-type deubiquitinase activity	EC:3.4.19.12	Ubiquitinyl hydrolase 1	NA	NA	NA
evm.model.Scaffold_1.1246	mediator of RNA polymerase II transcription subunit 10b-like	174	20	1.63241e-106	87.56	4	P:GO:0045944; F:GO:0003712; C:GO:0000785; C:GO:0016592	P:positive regulation of transcription by RNA polymerase II; F:transcription coregulator activity; C:chromatin; C:mediator complex			NA	NA	NA
evm.model.Scaffold_1.1247	metal-nicotianamine transporter YSL1 isoform X1	286	20	2.25373e-168	87.75	8	P:GO:0010039; P:GO:0033214; P:GO:0035672; P:GO:0048316; F:GO:0035673; F:GO:0051980; C:GO:0005886; C:GO:0016021	P:response to iron ion; P:siderophore-dependent iron import into cell; P:oligopeptide transmembrane transport; P:seed development; F:oligopeptide transmembrane transporter activity; F:iron-nicotianamine transmembrane transporter activity; C:plasma membrane; C:integral component of membrane	EC:7	Translocases	NA	NA	NA
evm.model.Scaffold_1.1249	putative serine/threonine-protein kinase fray2-like isoform X1	243	20	2.45733e-120	68.88	1	C:GO:0016021	C:integral component of membrane			NA	NA	NA
evm.model.Scaffold_1.1250	Protein kinase superfamily protein	540	20	0	86.98	3	P:GO:0006468; F:GO:0004674; F:GO:0005524	P:protein phosphorylation; F:protein serine/threonine kinase activity; F:ATP binding	EC:2.7.1	Transferring phosphorus-containing groups	NA	NA	NA
evm.model.Scaffold_1.1251	Metal-dependent protein hydrolase	363	20	0	89.41	2	C:GO:0005634; C:GO:0005737	C:nucleus; C:cytoplasm			NA	NA	NA
evm.model.Scaffold_1.1252	N6-adenosine-methyltransferase MT-A70-like	735	20	0	88.34	5	P:GO:0009793; P:GO:0080009; F:GO:0008168; C:GO:0016607; C:GO:0036396	P:embryo development ending in seed dormancy; P:mRNA methylation; F:methyltransferase activity; C:nuclear speck; C:RNA N6-methyladenosine methyltransferase complex	EC:2.1.1	Transferring one-carbon groups	NA	NA	NA
evm.model.Scaffold_1.1253	oligopeptide transporter 7	644	20	0	94.21	4	P:GO:0015031; P:GO:0035672; F:GO:0035673; C:GO:0005887	P:protein transport; P:oligopeptide transmembrane transport; F:oligopeptide transmembrane transporter activity; C:integral component of plasma membrane	EC:7	Translocases	NA	NA	NA
evm.model.Scaffold_1.1254	protein yippee-like At4g27745	105	20	2.39134e-68	95.05	1	F:GO:0046872	F:metal ion binding			NA	NA	NA
evm.model.Scaffold_1.1255	with no lysine kinase 8	621	20	0	78.72	3	P:GO:0006468; F:GO:0004674; F:GO:0005524	P:protein phosphorylation; F:protein serine/threonine kinase activity; F:ATP binding	EC:2.7.1	Transferring phosphorus-containing groups	NA	NA	NA
evm.model.Scaffold_1.1256	transcription factor LHW	825	20	0	59.99	5	P:GO:0006355; P:GO:2000112; F:GO:0003700; F:GO:0046983; C:GO:0005634	P:regulation of transcription, DNA-templated; P:regulation of cellular macromolecule biosynthetic process; F:DNA-binding transcription factor activity; F:protein dimerization activity; C:nucleus			NA	NA	NA
evm.model.Scaffold_1.1257	BTB/POZ domain-containing protein At3g05675-like isoform X1	429	20	0	80.32	1	P:GO:0016567	P:protein ubiquitination			NA	NA	NA
evm.model.Scaffold_1.1258	dof zinc finger protein DOF4.6	295	20	1.45284e-94	69.56	1	F:GO:0003677	F:DNA binding			NA	NA	NA
evm.model.Scaffold_1.1259	WD repeat-containing protein 44-like	723	20	0	78	2	P:GO:0032259; F:GO:0008168	P:methylation; F:methyltransferase activity			NA	NA	NA
evm.model.Scaffold_1.1261	transcription factor MYB1-like	223	20	5.67518e-108	69.89	3	P:GO:0030154; F:GO:0000976; C:GO:0005634	P:cell differentiation; F:transcription cis-regulatory region binding; C:nucleus			NA	NA	NA
evm.model.Scaffold_1.1262	probable RNA 3'-terminal phosphate cyclase-like protein	130	20	5.36003e-76	89.79	3	P:GO:0000479; F:GO:0004521; C:GO:0005730	P:endonucleolytic cleavage of tricistronic rRNA transcript (SSU-rRNA, 5.8S rRNA, LSU-rRNA); F:endoribonuclease activity; C:nucleolus	EC:3.1	Acting on ester bonds	NA	NA	NA
evm.model.Scaffold_1.1263	bidirectional sugar transporter SWEET7-like	167	20	2.58131e-93	83.81	4	P:GO:0034219; F:GO:0051119; C:GO:0005886; C:GO:0016021	P:carbohydrate transmembrane transport; F:sugar transmembrane transporter activity; C:plasma membrane; C:integral component of membrane	EC:7	Translocases	NA	NA	NA
evm.model.Scaffold_1.1265	cellulose synthase-like protein G3	736	20	0	78.93	3	P:GO:0030244; F:GO:0016760; C:GO:0016021	P:cellulose biosynthetic process; F:cellulose synthase (UDP-forming) activity; C:integral component of membrane	EC:2.4.1.12	Cellulose synthase (UDP-forming)	NA	NA	NA
evm.model.Scaffold_1.1266	cellulose synthase-like protein D3	1149	20	0	93.76	4	P:GO:0030244; F:GO:0016760; F:GO:0047517; C:GO:0016021	P:cellulose biosynthetic process; F:cellulose synthase (UDP-forming) activity; F:1,4-beta-D-xylan synthase activity; C:integral component of membrane	EC:2.4.2.24; EC:2.4.1.12	1,4-beta-D-xylan synthase; Cellulose synthase (UDP-forming)	NA	NA	NA
evm.model.Scaffold_1.1269	Dolichyl-diphosphooligosaccharide--protein glycosyltransferase subunit DAD1	117	20	8.7188e-75	95.81	4	P:GO:0006487; F:GO:0016757; C:GO:0008250; C:GO:0016021	P:protein N-linked glycosylation; F:glycosyltransferase activity; C:oligosaccharyltransferase complex; C:integral component of membrane	EC:2.4	Glycosyltransferases	NA	NA	NA
evm.model.Scaffold_1.1270	proteoglycan 4-like	302	1	3.51886e-22	56.4	NA					NA	NA	NA
evm.model.Scaffold_1.1271	Vacuolar sorting protein 39	451	20	0	85.48	6	P:GO:0006886; P:GO:0006914; P:GO:0010015; P:GO:0034058; C:GO:0016020; C:GO:0033263	P:intracellular protein transport; P:autophagy; P:root morphogenesis; P:endosomal vesicle fusion; C:membrane; C:CORVET complex			NA	NA	NA
evm.model.Scaffold_1.1272	Vacuolar sorting protein 39	354	20	2.44701e-176	79.62	5	P:GO:0006886; P:GO:0006914; P:GO:0034058; C:GO:0005737; C:GO:0016020	P:intracellular protein transport; P:autophagy; P:endosomal vesicle fusion; C:cytoplasm; C:membrane			NA	NA	NA
evm.model.Scaffold_1.1275	probable transcription factor KAN2 isoform X2	367	20	5.16549e-142	69.82	5	P:GO:0006355; P:GO:0030154; P:GO:0048440; F:GO:0000976; C:GO:0005634	P:regulation of transcription, DNA-templated; P:cell differentiation; P:carpel development; F:transcription cis-regulatory region binding; C:nucleus			NA	NA	NA
evm.model.Scaffold_1.1276	inositol-tetrakisphosphate 1-kinase 1-like	374	20	0	84.61	8	P:GO:0032957; P:GO:0052746; F:GO:0000287; F:GO:0005524; F:GO:0047325; F:GO:0052725; F:GO:0052726; C:GO:0016021	P:inositol trisphosphate metabolic process; P:inositol phosphorylation; F:magnesium ion binding; F:ATP binding; F:inositol tetrakisphosphate 1-kinase activity; F:inositol-1,3,4-trisphosphate 6-kinase activity; F:inositol-1,3,4-trisphosphate 5-kinase activity; C:integral component of membrane	EC:2.7.1.134; EC:2.7.1.159	Inositol-tetrakisphosphate 1-kinase; Inositol-1,3,4-trisphosphate 5/6-kinase	NA	NA	NA
evm.model.Scaffold_1.1277	NDR1/HIN1-like 8	235	20	1.81292e-43	52.29	1	F:GO:0003824	F:catalytic activity			NA	NA	NA
evm.model.Scaffold_1.1278	plastoglobulin-1, chloroplastic	350	20	0	78.93	NA					NA	NA	NA
evm.model.Scaffold_1.1279	homeobox-leucine zipper protein roc3	830	20	0	84.14	5	P:GO:0006357; F:GO:0000981; F:GO:0003677; F:GO:0008289; C:GO:0005634	P:regulation of transcription by RNA polymerase II; F:DNA-binding transcription factor activity, RNA polymerase II-specific; F:DNA binding; F:lipid binding; C:nucleus			NA	NA	NA
evm.model.Scaffold_1.1280	lysine-specific demethylase JMJ706-like isoform X1	645	20	0	85.9	9	P:GO:0006338; P:GO:0010468; P:GO:0032259; P:GO:0034721; P:GO:0070544; F:GO:0008168; F:GO:0034647; F:GO:0140680; C:GO:0005634	P:chromatin remodeling; P:regulation of gene expression; P:methylation; P:histone H3-K4 demethylation, trimethyl-H3-K4-specific; P:histone H3-K36 demethylation; F:methyltransferase activity; F:histone H3-tri/di/monomethyl-lysine-4 demethylase activity; F:histone H3-di/monomethyl-lysine-36 demethylase activity; C:nucleus	EC:1.14.11.27; EC:2.1.1; EC:1.14.11.67	[Histone H3]-dimethyl-L-lysine(36) demethylase; Transferring one-carbon groups; [Histone H3]-trimethyl-L-lysine(4) demethylase	NA	NA	NA
evm.model.Scaffold_1.1281	transcription factor MYB39-like	351	20	1.48128e-116	60.42	NA					NA	NA	NA
evm.model.Scaffold_1.1282	ABC transporter B family member 2-like	1126	20	0	94.04	5	P:GO:0055085; F:GO:0005524; F:GO:0016787; F:GO:0140359; C:GO:0016021	P:transmembrane transport; F:ATP binding; F:hydrolase activity; F:ABC-type transporter activity; C:integral component of membrane	EC:3; EC:7	Hydrolases; Translocases	NA	NA	NA
evm.model.Scaffold_1.1283	RNA-binding family protein	166	20	1.8728e-74	81.24	4	F:GO:0003729; C:GO:0005634; C:GO:0005737; C:GO:1990904	F:mRNA binding; C:nucleus; C:cytoplasm; C:ribonucleoprotein complex			NA	NA	NA
evm.model.Scaffold_1.1284	Hypothetical predicted protein	209	20	2.70351e-88	67.39	NA					NA	NA	NA
evm.model.Scaffold_1.1285	ARF-GAP domain 8	182	20	9.61401e-81	84.28	4	P:GO:0048205; P:GO:0050790; F:GO:0005096; C:GO:0000139	P:COPI coating of Golgi vesicle; P:regulation of catalytic activity; F:GTPase activator activity; C:Golgi membrane			NA	NA	NA
evm.model.Scaffold_1.1286	transcription factor MYC2-like	674	20	0	77.5	6	P:GO:0006355; P:GO:2000112; F:GO:0000976; F:GO:0003700; F:GO:0046983; C:GO:0005634	P:regulation of transcription, DNA-templated; P:regulation of cellular macromolecule biosynthetic process; F:transcription cis-regulatory region binding; F:DNA-binding transcription factor activity; F:protein dimerization activity; C:nucleus			NA	NA	NA
evm.model.Scaffold_1.1287	chemotaxis response regulator protein-glutamatemethylesterase 3	118	20	8.23573e-32	55.87	7	P:GO:0006355; P:GO:2000112; F:GO:0003700; F:GO:0046983; C:GO:0005634; C:GO:0016020; C:GO:0016021	P:regulation of transcription, DNA-templated; P:regulation of cellular macromolecule biosynthetic process; F:DNA-binding transcription factor activity; F:protein dimerization activity; C:nucleus; C:membrane; C:integral component of membrane			NA	NA	NA
evm.model.Scaffold_1.1288	protein HAIKU1-like	345	20	2.2103e-141	73.81	NA					NA	NA	NA
evm.model.Scaffold_1.1289	AT hook motif DNA-binding family protein	394	20	0	77.76	2	F:GO:0003680; C:GO:0005634	F:minor groove of adenine-thymine-rich DNA binding; C:nucleus			NA	NA	NA
evm.model.Scaffold_1.1290	Inner nuclear membrane Man1	379	20	0	76.26	3	F:GO:0003682; C:GO:0005637; C:GO:0016021	F:chromatin binding; C:nuclear inner membrane; C:integral component of membrane			NA	NA	NA
evm.model.Scaffold_1.1291	glycine-rich protein	1450	20	0	88.46	1	C:GO:0016021	C:integral component of membrane			NA	NA	NA
evm.model.Scaffold_1.1293	ATP-dependent Clp protease proteolytic subunit-related protein 4, chloroplastic	292	20	1.91801e-179	92.31	9	P:GO:0000302; P:GO:0006515; P:GO:0010468; F:GO:0004176; F:GO:0004252; F:GO:0051117; C:GO:0009368; C:GO:0009526; C:GO:0009570	P:response to reactive oxygen species; P:protein quality control for misfolded or incompletely synthesized proteins; P:regulation of gene expression; F:ATP-dependent peptidase activity; F:serine-type endopeptidase activity; F:ATPase binding; C:endopeptidase Clp complex; C:plastid envelope; C:chloroplast stroma	EC:3.4.21	Acting on peptide bonds (peptidases)	NA	NA	NA
evm.model.Scaffold_1.1294	putative glycerol-3-phosphate transporter 4	356	20	0	82.02	7	P:GO:0006817; P:GO:0015712; P:GO:0050896; P:GO:0055062; P:GO:0055085; F:GO:0061513; C:GO:0016021	P:phosphate ion transport; P:hexose phosphate transport; P:response to stimulus; P:phosphate ion homeostasis; P:transmembrane transport; F:glucose 6-phosphate:inorganic phosphate antiporter activity; C:integral component of membrane	EC:7	Translocases	NA	NA	NA
evm.model.Scaffold_1.1297	RGG repeats nuclear RNA binding protein A	356	20	2.27668e-137	72.81	3	F:GO:0003723; C:GO:0005634; C:GO:0005737	F:RNA binding; C:nucleus; C:cytoplasm			NA	NA	NA
evm.model.Scaffold_1.1298	phospholipase A1-Ibeta2, chloroplastic	528	20	0	86.97	5	P:GO:0006629; P:GO:0009820; F:GO:0008970; F:GO:0052739; F:GO:0052740	P:lipid metabolic process; P:alkaloid metabolic process; F:phospholipase A1 activity; F:phosphatidylserine 1-acylhydrolase activity; F:1-acyl-2-lysophosphatidylserine acylhydrolase activity	EC:3.1.1.32; EC:3.1.1.1	Phospholipase A(1); Carboxylesterase	NA	NA	NA
evm.model.Scaffold_1.1299	increased DNA methylation 1-like	580	20	0	74.53	4	P:GO:0045892; F:GO:0003714; F:GO:0008080; F:GO:0046872	P:negative regulation of transcription, DNA-templated; F:transcription corepressor activity; F:N-acetyltransferase activity; F:metal ion binding	EC:2.3.1	Acyltransferases	NA	NA	NA
evm.model.Scaffold_1.1300	ubiquitin C-terminal hydrolase 3	231	20	4.90196e-151	92.11	4	P:GO:0006511; P:GO:0016579; F:GO:0004843; C:GO:0005737	P:ubiquitin-dependent protein catabolic process; P:protein deubiquitination; F:cysteine-type deubiquitinase activity; C:cytoplasm	EC:3.4.19.12	Ubiquitinyl hydrolase 1	NA	NA	NA
evm.model.Scaffold_1.1302	ethylene-responsive transcription factor 1A-like	222	20	3.68596e-94	64.71	2	P:GO:0050794; P:GO:0050896	P:regulation of cellular process; P:response to stimulus			NA	NA	NA
evm.model.Scaffold_1.1305	ethylene-responsive transcription factor 5-like	234	20	1.18594e-85	64.41	5	P:GO:0006355; P:GO:0006952; F:GO:0003677; F:GO:0003700; C:GO:0005634	P:regulation of transcription, DNA-templated; P:defense response; F:DNA binding; F:DNA-binding transcription factor activity; C:nucleus			NA	NA	NA
evm.model.Scaffold_1.1306	Plasma membrane ATPase 1	254	20	2.66935e-158	92.64	7	P:GO:0051453; P:GO:0120029; F:GO:0005524; F:GO:0008553; F:GO:0016887; C:GO:0005886; C:GO:0016021	P:regulation of intracellular pH; P:proton export across plasma membrane; F:ATP binding; F:P-type proton-exporting transporter activity; F:ATP hydrolysis activity; C:plasma membrane; C:integral component of membrane	EC:7.1.3.1; EC:3.6.1; EC:7.1.2.1	H(+)-exporting diphosphatase; Acting on acid anhydrides; P-type H(+)-exporting transporter	NA	NA	NA
evm.model.Scaffold_1.1307	plasma membrane ATPase 1-like	580	20	0	86.68	7	P:GO:0051453; P:GO:0120029; F:GO:0005524; F:GO:0008553; F:GO:0016887; C:GO:0005886; C:GO:0016021	P:regulation of intracellular pH; P:proton export across plasma membrane; F:ATP binding; F:P-type proton-exporting transporter activity; F:ATP hydrolysis activity; C:plasma membrane; C:integral component of membrane	EC:7.1.3.1; EC:3.6.1; EC:7.1.2.1	H(+)-exporting diphosphatase; Acting on acid anhydrides; P-type H(+)-exporting transporter	NA	NA	NA
evm.model.Scaffold_1.1308	nudix hydrolase 8-like	283	20	9.12909e-144	83.24	3	F:GO:0035529; F:GO:0047631; F:GO:0051287	F:NADH pyrophosphatase activity; F:ADP-ribose diphosphatase activity; F:NAD binding	EC:3.6.1.13; EC:3.6.1.9	ADP-ribose diphosphatase; Nucleotide diphosphatase	NA	NA	NA
evm.model.Scaffold_1.1309	palmitoyl-protein thioesterase 1-like	260	20	4.55751e-174	89.99	3	P:GO:0009820; F:GO:0016787; C:GO:0016021	P:alkaloid metabolic process; F:hydrolase activity; C:integral component of membrane	EC:3	Hydrolases	NA	NA	NA
evm.model.Scaffold_1.1314	hydroxyproline-rich glycoprotein family protein	533	20	0	64.78	1	C:GO:0016021	C:integral component of membrane			NA	NA	NA
evm.model.Scaffold_1.1315	ubiquitin-protein ligase	155	20	2.34262e-80	88.32	7	P:GO:0009409; P:GO:0010228; P:GO:0016567; P:GO:0045892; F:GO:0004842; C:GO:0005634; C:GO:0005737	P:response to cold; P:vegetative to reproductive phase transition of meristem; P:protein ubiquitination; P:negative regulation of transcription, DNA-templated; F:ubiquitin-protein transferase activity; C:nucleus; C:cytoplasm	EC:2	Transferases	NA	NA	NA
evm.model.Scaffold_1.1316	DUF3754 family protein	732	20	0	77.51	1	C:GO:0016021	C:integral component of membrane			NA	NA	NA
evm.model.Scaffold_1.1317	O-fucosyltransferase family protein	495	20	0	82.14	3	P:GO:0006004; F:GO:0016740; C:GO:0016021	P:fucose metabolic process; F:transferase activity; C:integral component of membrane	EC:2	Transferases	NA	NA	NA
evm.model.Scaffold_1.1318	peroxisomal acyl-coenzyme A oxidase 1-like	549	20	0	95.18	8	P:GO:0000038; P:GO:0001676; P:GO:0033540; P:GO:0055088; F:GO:0005504; F:GO:0016401; F:GO:0071949; C:GO:0005777	P:very long-chain fatty acid metabolic process; P:long-chain fatty acid metabolic process; P:fatty acid beta-oxidation using acyl-CoA oxidase; P:lipid homeostasis; F:fatty acid binding; F:palmitoyl-CoA oxidase activity; F:FAD binding; C:peroxisome	EC:1.3.3.6	Acyl-CoA oxidase	NA	NA	NA
evm.model.Scaffold_1.1319	Sphingomyelin phosphodiesterase	786	20	0	82.85	3	F:GO:0004767; F:GO:0050290; C:GO:0016021	F:sphingomyelin phosphodiesterase activity; F:sphingomyelin phosphodiesterase D activity; C:integral component of membrane	EC:3.1.4.12; EC:3.1.4.41; EC:3.1.1	Sphingomyelin phosphodiesterase; Sphingomyelin phosphodiesterase D; Acting on ester bonds	NA	NA	NA
evm.model.Scaffold_1.1320	tRNA (guanine-N(7)-)-methyltransferase	310	20	1.06926e-167	92.09	5	P:GO:0106004; F:GO:0000049; F:GO:0008176; C:GO:0005634; C:GO:0043527	P:tRNA (guanine-N7)-methylation; F:tRNA binding; F:tRNA (guanine-N7-)-methyltransferase activity; C:nucleus; C:tRNA methyltransferase complex	EC:2.1.1.33	tRNA (guanine(46)-N(7))-methyltransferase	NA	NA	NA
evm.model.Scaffold_1.1321	probable glycosyltransferase At5g25310	530	20	0	82.58	5	P:GO:0006486; F:GO:0046872; F:GO:0102983; C:GO:0000139; C:GO:0016021	P:protein glycosylation; F:metal ion binding; F:xylogalacturonan beta-1,3-xylosyltransferase activity; C:Golgi membrane; C:integral component of membrane	EC:2.4.2.41	Xylogalacturonan beta-1,3-xylosyltransferase	NA	NA	NA
evm.model.Scaffold_1.1322	Tryptophan RNA-binding attenuator protein-like protein	175	20	6.40529e-117	95.15	1	C:GO:0016021	C:integral component of membrane			NA	NA	NA
evm.model.Scaffold_1.1324	3-isopropylmalate dehydratase small subunit 3-like	259	20	7.53412e-140	84.64	2	P:GO:0043436; F:GO:0003861	P:oxoacid metabolic process; F:3-isopropylmalate dehydratase activity	EC:4.2.1.33	3-isopropylmalate dehydratase	NA	NA	NA
evm.model.Scaffold_1.1325	GPN-loop GTPase 1	275	20	0	96.28	2	F:GO:0003924; F:GO:0005525	F:GTPase activity; F:GTP binding	EC:3.6.1	Acting on acid anhydrides	NA	NA	NA
evm.model.Scaffold_1.1326	MUTS-like protein 4	192	20	4.70733e-120	95.6	6	P:GO:0007129; P:GO:0010777; F:GO:0005524; F:GO:0030983; C:GO:0000794; C:GO:0043073	P:homologous chromosome pairing at meiosis; P:meiotic mismatch repair involved in reciprocal meiotic recombination; F:ATP binding; F:mismatched DNA binding; C:condensed nuclear chromosome; C:germ cell nucleus			NA	NA	NA
evm.model.Scaffold_1.1327	DNA mismatch repair protein MSH4	213	20	7.24614e-144	94.91	6	P:GO:0007129; P:GO:0010777; F:GO:0005524; F:GO:0030983; C:GO:0000794; C:GO:0043073	P:homologous chromosome pairing at meiosis; P:meiotic mismatch repair involved in reciprocal meiotic recombination; F:ATP binding; F:mismatched DNA binding; C:condensed nuclear chromosome; C:germ cell nucleus			NA	NA	NA
evm.model.Scaffold_1.1328	DNA mismatch repair protein msh4	210	20	1.77042e-137	94.26	6	P:GO:0007129; P:GO:0010777; F:GO:0005524; F:GO:0030983; C:GO:0000794; C:GO:0043073	P:homologous chromosome pairing at meiosis; P:meiotic mismatch repair involved in reciprocal meiotic recombination; F:ATP binding; F:mismatched DNA binding; C:condensed nuclear chromosome; C:germ cell nucleus			NA	NA	NA
evm.model.Scaffold_1.1329	Oxidoreductase family protein	253	20	1.01069e-175	95.41	5	P:GO:0007129; P:GO:0010777; F:GO:0000166; C:GO:0000794; C:GO:0043073	P:homologous chromosome pairing at meiosis; P:meiotic mismatch repair involved in reciprocal meiotic recombination; F:nucleotide binding; C:condensed nuclear chromosome; C:germ cell nucleus			NA	NA	NA
evm.model.Scaffold_1.1330	probable aquaporin TIP-type	247	20	1.33908e-149	92.98	5	P:GO:0006833; P:GO:0055085; F:GO:0015250; C:GO:0009705; C:GO:0016021	P:water transport; P:transmembrane transport; F:water channel activity; C:plant-type vacuole membrane; C:integral component of membrane	EC:7	Translocases	NA	NA	NA
evm.model.Scaffold_1.1331	Hypothetical predicted protein	635	20	0	70.19	4	P:GO:0006412; F:GO:0003735; F:GO:0016874; C:GO:0005840	P:translation; F:structural constituent of ribosome; F:ligase activity; C:ribosome			NA	NA	NA
evm.model.Scaffold_1.1332	uncharacterized protein LOC105164342 isoform X4	1499	20	0	73.68	NA					NA	NA	NA
evm.model.Scaffold_1.1333	O-fucosyltransferase family protein	274	20	8.22912e-171	87.17	3	P:GO:0006004; F:GO:0016757; C:GO:0016021	P:fucose metabolic process; F:glycosyltransferase activity; C:integral component of membrane	EC:2.4	Glycosyltransferases	NA	NA	NA
evm.model.Scaffold_1.1334	O-fucosyltransferase family protein	324	20	0	86.54	3	P:GO:0006004; F:GO:0016757; C:GO:0016021	P:fucose metabolic process; F:glycosyltransferase activity; C:integral component of membrane	EC:2.4	Glycosyltransferases	NA	NA	NA
evm.model.Scaffold_1.1335	pentatricopeptide repeat-containing protein At4g39952, mitochondrial	776	20	0	80.86	NA					NA	NA	NA
evm.model.Scaffold_1.1336	Matrixin family protein	370	20	8.18765e-180	77.91	7	P:GO:0006508; P:GO:0030198; P:GO:0030574; F:GO:0004222; F:GO:0008270; C:GO:0031012; C:GO:0031225	P:proteolysis; P:extracellular matrix organization; P:collagen catabolic process; F:metalloendopeptidase activity; F:zinc ion binding; C:extracellular matrix; C:anchored component of membrane	EC:3.4.24	Acting on peptide bonds (peptidases)	NA	NA	NA
evm.model.Scaffold_1.1337	zinc finger protein ZAT4-like	409	20	3.15817e-160	62.28	NA					NA	NA	NA
evm.model.Scaffold_1.1338	zinc finger protein ZAT1	311	20	4.61016e-88	55.75	1	P:GO:0006355	P:regulation of transcription, DNA-templated			NA	NA	NA
evm.model.Scaffold_1.1339	protein transport protein SEC16B homolog	1017	20	0	77.21	5	P:GO:0006914; P:GO:0015031; P:GO:0048208; C:GO:0000139; C:GO:0070971	P:autophagy; P:protein transport; P:COPII vesicle coating; C:Golgi membrane; C:endoplasmic reticulum exit site			NA	NA	NA
evm.model.Scaffold_1.1340	DEAD-box ATP-dependent RNA helicase 51	626	20	0	94.18	6	P:GO:0000463; F:GO:0003723; F:GO:0003724; F:GO:0005524; F:GO:0016887; C:GO:0005730	P:maturation of LSU-rRNA from tricistronic rRNA transcript (SSU-rRNA, 5.8S rRNA, LSU-rRNA); F:RNA binding; F:RNA helicase activity; F:ATP binding; F:ATP hydrolysis activity; C:nucleolus	EC:3.6.1; EC:3.6.4.13	Acting on acid anhydrides; RNA helicase	NA	NA	NA
evm.model.Scaffold_1.1341	uncharacterized protein LOC105164331 isoform X2	219	20	7.0629e-106	78.2	2	F:GO:0003676; F:GO:0008270	F:nucleic acid binding; F:zinc ion binding			NA	NA	NA
evm.model.Scaffold_1.1342	peroxisome biogenesis protein 19-1-like	253	20	1.49561e-134	83.9	3	P:GO:0045046; F:GO:0033328; C:GO:0005778	P:protein import into peroxisome membrane; F:peroxisome membrane targeting sequence binding; C:peroxisomal membrane			NA	NA	NA
evm.model.Scaffold_1.1343	putative glucuronosyltransferase PGSIP8	334	20	0	90.94	3	F:GO:0008466; F:GO:0102751; C:GO:0016021	F:glycogenin glucosyltransferase activity; F:UDP-alpha-D-glucose:glucosyl-glycogenin alpha-D-glucosyltransferase activity; C:integral component of membrane	EC:2.4.1.186	Glycogenin glucosyltransferase	NA	NA	NA
evm.model.Scaffold_1.1344	probable aspartyl protease At4g16563	483	20	0	81.74	3	P:GO:0006508; F:GO:0004190; C:GO:0005576	P:proteolysis; F:aspartic-type endopeptidase activity; C:extracellular region	EC:3.4.23	Acting on peptide bonds (peptidases)	NA	NA	NA
evm.model.Scaffold_1.1345	protein NPG1-like	701	20	0	89.85	NA					NA	NA	NA
evm.model.Scaffold_1.1346	Sec14p-like phosphatidylinositol transfer family protein	402	20	0	82.4	3	P:GO:0005975; F:GO:0004553; C:GO:0016020	P:carbohydrate metabolic process; F:hydrolase activity, hydrolyzing O-glycosyl compounds; C:membrane	EC:3.2.1	Glycosylases	NA	NA	NA
evm.model.Scaffold_1.1347	leukocyte receptor cluster-like protein	237	20	4.11035e-121	80.16	NA					NA	NA	NA
evm.model.Scaffold_1.1348	V-type proton ATPase subunit D	261	20	6.34891e-178	94.85	4	P:GO:1902600; F:GO:0046961; C:GO:0005774; C:GO:0033176	P:proton transmembrane transport; F:proton-transporting ATPase activity, rotational mechanism; C:vacuolar membrane; C:proton-transporting V-type ATPase complex	EC:7.1.3.1	H(+)-exporting diphosphatase	NA	NA	NA
evm.model.Scaffold_1.1349	transmembrane protein	756	20	0	78.42	1	C:GO:0016021	C:integral component of membrane			NA	NA	NA
evm.model.Scaffold_1.1351	L-lactate dehydrogenase B-like	350	20	0	92.12	3	P:GO:0019752; F:GO:0004459; C:GO:0005737	P:carboxylic acid metabolic process; F:L-lactate dehydrogenase activity; C:cytoplasm	EC:1.1.1.27	L-lactate dehydrogenase	NA	NA	NA
evm.model.Scaffold_1.1352	homeobox prospero protein	209	20	1.00456e-92	89.84	1	F:GO:0003677	F:DNA binding			NA	NA	NA
evm.model.Scaffold_1.1354	14 kDa proline-rich protein DC2.15-like	142	20	1.33554e-71	80.89	1	F:GO:0008289	F:lipid binding			NA	NA	NA
evm.model.Scaffold_1.1355	14 kDa proline-rich protein DC2.15-like	134	20	4.80606e-61	85.42	NA					NA	NA	NA
evm.model.Scaffold_1.1357	cation/H(+) antiporter 15	415	20	0	86.55	5	P:GO:0006885; P:GO:1902600; F:GO:0015299; C:GO:0012505; C:GO:0016021	P:regulation of pH; P:proton transmembrane transport; F:solute:proton antiporter activity; C:endomembrane system; C:integral component of membrane	EC:7	Translocases	NA	NA	NA
evm.model.Scaffold_1.1358	14 kDa proline-rich protein DC2.15-like	124	20	5.37926e-60	81.43	NA					NA	NA	NA
evm.model.Scaffold_1.1359	protein NRT1/ PTR FAMILY 6.3-like	593	20	0	89.72	9	P:GO:0006817; P:GO:0006857; P:GO:0010167; P:GO:0015706; P:GO:0072488; F:GO:0008519; F:GO:0015112; F:GO:0016787; C:GO:0016021	P:phosphate ion transport; P:oligopeptide transport; P:response to nitrate; P:nitrate transmembrane transport; P:ammonium transmembrane transport; F:ammonium transmembrane transporter activity; F:nitrate transmembrane transporter activity; F:hydrolase activity; C:integral component of membrane	EC:3; EC:7	Hydrolases; Translocases	NA	NA	NA
evm.model.Scaffold_1.1361	probable xyloglucan galactosyltransferase GT19	440	20	0	90.71	3	P:GO:0006486; F:GO:0016757; C:GO:0000139	P:protein glycosylation; F:glycosyltransferase activity; C:Golgi membrane	EC:2.4	Glycosyltransferases	NA	NA	NA
evm.model.Scaffold_1.1362	monocopper oxidase-like protein SKU5	595	20	0	92.44	3	F:GO:0005507; F:GO:0016491; C:GO:0046658	F:copper ion binding; F:oxidoreductase activity; C:anchored component of plasma membrane	EC:1	Oxidoreductases	NA	NA	NA
evm.model.Scaffold_1.1363	auxin-responsive protein SAUR36-like	159	20	1.49938e-74	72.87	1	P:GO:0009733	P:response to auxin			NA	NA	NA
evm.model.Scaffold_1.1364	stress-inducible protein	590	20	0	91.38	3	P:GO:0006457; F:GO:0030544; F:GO:0051879	P:protein folding; F:Hsp70 protein binding; F:Hsp90 protein binding			NA	NA	NA
evm.model.Scaffold_1.1365	Translation elongation factor EFG/EF2 protein	783	20	0	94.19	8	P:GO:0006414; P:GO:0032543; P:GO:0032790; F:GO:0003746; F:GO:0003924; F:GO:0005525; C:GO:0005739; C:GO:0009507	P:translational elongation; P:mitochondrial translation; P:ribosome disassembly; F:translation elongation factor activity; F:GTPase activity; F:GTP binding; C:mitochondrion; C:chloroplast	EC:3.6.1	Acting on acid anhydrides	NA	NA	NA
evm.model.Scaffold_1.1366	21 kDa protein	203	20	1.57677e-86	74.41	3	P:GO:0043086; F:GO:0004857; F:GO:0016787	P:negative regulation of catalytic activity; F:enzyme inhibitor activity; F:hydrolase activity	EC:3	Hydrolases	NA	NA	NA
evm.model.Scaffold_1.1367	ribosomal L22e protein family	126	20	1.03135e-73	92.87	NA					NA	NA	NA
evm.model.Scaffold_1.1368	Hypothetical predicted protein	123	20	4.32689e-60	81.71	2	P:GO:0016310; F:GO:0016301	P:phosphorylation; F:kinase activity			NA	NA	NA
evm.model.Scaffold_1.1370	protein ODORANT1	270	20	1.5976e-140	78.36	3	P:GO:0030154; F:GO:0000976; C:GO:0005634	P:cell differentiation; F:transcription cis-regulatory region binding; C:nucleus			NA	NA	NA
evm.model.Scaffold_1.1371	MICOS complex subunit mic25a-like isoform X2	188	20	3.40659e-90	80.79	NA					NA	NA	NA
evm.model.Scaffold_1.1372	geraniol 8-hydroxylase-like	540	20	0	74.17	5	F:GO:0004497; F:GO:0005506; F:GO:0016705; F:GO:0020037; C:GO:0016021	F:monooxygenase activity; F:iron ion binding; F:oxidoreductase activity, acting on paired donors, with incorporation or reduction of molecular oxygen; F:heme binding; C:integral component of membrane	EC:1.14	Acting on paired donors, with incorporation or reduction of molecular oxygen. The oxygen incorporated need not be derived from O(2)	NA	NA	NA
evm.model.Scaffold_1.1376	primary amine oxidase-like	728	20	0	89.37	9	P:GO:0009308; F:GO:0005507; F:GO:0008131; F:GO:0048038; F:GO:0052593; F:GO:0052594; F:GO:0052595; F:GO:0052596; C:GO:0016021	P:amine metabolic process; F:copper ion binding; F:primary amine oxidase activity; F:quinone binding; F:tryptamine:oxygen oxidoreductase (deaminating) activity; F:aminoacetone:oxygen oxidoreductase(deaminating) activity; F:aliphatic-amine oxidase activity; F:phenethylamine:oxygen oxidoreductase (deaminating) activity; C:integral component of membrane	EC:1.4.3.21	Primary-amine oxidase	NA	NA	NA
evm.model.Scaffold_1.1377	primary amine oxidase-like	720	20	0	89.67	9	P:GO:0009308; F:GO:0005507; F:GO:0008131; F:GO:0048038; F:GO:0052593; F:GO:0052594; F:GO:0052595; F:GO:0052596; C:GO:0016021	P:amine metabolic process; F:copper ion binding; F:primary amine oxidase activity; F:quinone binding; F:tryptamine:oxygen oxidoreductase (deaminating) activity; F:aminoacetone:oxygen oxidoreductase(deaminating) activity; F:aliphatic-amine oxidase activity; F:phenethylamine:oxygen oxidoreductase (deaminating) activity; C:integral component of membrane	EC:1.4.3.21	Primary-amine oxidase	NA	NA	NA
evm.model.Scaffold_1.1378	UDP-glucuronate 4-epimerase 3	150	20	2.18741e-93	93.2	2	F:GO:0050378; C:GO:0016021	F:UDP-glucuronate 4-epimerase activity; C:integral component of membrane	EC:5.1.3.6	UDP-glucuronate 4-epimerase	NA	NA	NA
evm.model.Scaffold_1.1379	maspardin isoform X1	179	20	1.90189e-92	82.16	2	F:GO:0016746; F:GO:0016787	F:acyltransferase activity; F:hydrolase activity	EC:2.3; EC:3	Acyltransferases; Hydrolases	NA	NA	NA
evm.model.Scaffold_1.1380	Leucine-rich repeat protein kinase family protein	168	20	5.88928e-87	86.01	6	P:GO:0006468; P:GO:0050832; F:GO:0004674; F:GO:0005524; C:GO:0005886; C:GO:0016021	P:protein phosphorylation; P:defense response to fungus; F:protein serine/threonine kinase activity; F:ATP binding; C:plasma membrane; C:integral component of membrane	EC:2.7.1	Transferring phosphorus-containing groups	NA	NA	NA
evm.model.Scaffold_1.1381	Leucine-rich repeat protein kinase family protein	344	20	4.233e-146	77.73	6	P:GO:0006468; P:GO:0050832; F:GO:0004674; F:GO:0005524; C:GO:0005886; C:GO:0016021	P:protein phosphorylation; P:defense response to fungus; F:protein serine/threonine kinase activity; F:ATP binding; C:plasma membrane; C:integral component of membrane	EC:2.7.1	Transferring phosphorus-containing groups	NA	NA	NA
evm.model.Scaffold_1.1382	Glycine cleavage T-protein family	401	20	0	83.75	2	F:GO:0016740; C:GO:0005739	F:transferase activity; C:mitochondrion	EC:2	Transferases	NA	NA	NA
evm.model.Scaffold_1.1383	ankyrin repeat/KH domain protein	213	20	3.33657e-119	87.38	3	P:GO:0016310; F:GO:0003677; F:GO:0016301	P:phosphorylation; F:DNA binding; F:kinase activity	EC:2.7	Transferring phosphorus-containing groups	NA	NA	NA
evm.model.Scaffold_1.1385	uncharacterized protein LOC105155646 isoform X1	803	20	0	87.31	NA					NA	NA	NA
evm.model.Scaffold_1.1386	uncharacterized protein LOC105155646 isoform X3	803	20	0	86.63	NA					NA	NA	NA
evm.model.Scaffold_1.1387	methylsterol monooxygenase 1-1-like	304	20	0	90.72	4	P:GO:0008610; F:GO:0004497; F:GO:0005506; C:GO:0016021	P:lipid biosynthetic process; F:monooxygenase activity; F:iron ion binding; C:integral component of membrane	EC:1	Oxidoreductases	NA	NA	NA
evm.model.Scaffold_1.1388	tyrosine-sulfated glycopeptide receptor 1	536	20	5.4789e-160	72.09	4	P:GO:0016310; F:GO:0000166; F:GO:0004672; C:GO:0016020	P:phosphorylation; F:nucleotide binding; F:protein kinase activity; C:membrane	EC:2.7.1	Transferring phosphorus-containing groups	NA	NA	NA
evm.model.Scaffold_1.1389	protein cornichon homolog 4-like	139	20	8.16023e-84	91.43	2	P:GO:0016192; C:GO:0016021	P:vesicle-mediated transport; C:integral component of membrane			NA	NA	NA
evm.model.Scaffold_1.1390	26S proteasome regulatory complex, subunit PSMD10	394	20	0	77.23	2	C:GO:0000502; C:GO:0016021	C:proteasome complex; C:integral component of membrane			NA	NA	NA
evm.model.Scaffold_1.1391	ankyrin repeat-containing BDA1-like	252	20	1.28176e-79	67.32	1	C:GO:0016020	C:membrane			NA	NA	NA
evm.model.Scaffold_1.1392	26S proteasome regulatory complex, subunit PSMD10	208	20	2.01949e-85	79.07	2	C:GO:0000502; C:GO:0016021	C:proteasome complex; C:integral component of membrane			NA	NA	NA
evm.model.Scaffold_1.1393	26S proteasome regulatory complex, subunit PSMD10	222	20	1.48398e-99	83.27	2	C:GO:0000502; C:GO:0016021	C:proteasome complex; C:integral component of membrane			NA	NA	NA
evm.model.Scaffold_1.1394	ankyrin repeat-containing protein BDA1-like	486	20	0	77.71	1	C:GO:0016021	C:integral component of membrane			NA	NA	NA
evm.model.Scaffold_1.1395	AT-hook motif nuclear-localized protein 24	278	20	2.48135e-139	81.27	5	P:GO:0006355; P:GO:0010228; F:GO:0003680; F:GO:0003700; C:GO:0005634	P:regulation of transcription, DNA-templated; P:vegetative to reproductive phase transition of meristem; F:minor groove of adenine-thymine-rich DNA binding; F:DNA-binding transcription factor activity; C:nucleus			NA	NA	NA
evm.model.Scaffold_1.1396	C2 domain-containing protein	826	20	0	85.43	3	P:GO:0006869; F:GO:0008289; C:GO:0016021	P:lipid transport; F:lipid binding; C:integral component of membrane			NA	NA	NA
evm.model.Scaffold_1.1397	probable sodium/metabolite cotransporter BASS5, chloroplastic isoform X1	413	20	0	85.17	2	C:GO:0009941; C:GO:0016021	C:chloroplast envelope; C:integral component of membrane			NA	NA	NA
evm.model.Scaffold_1.1401	subtilisin-like protease SBT1.2	152	20	5.96307e-71	88.55	2	P:GO:0006508; F:GO:0004252	P:proteolysis; F:serine-type endopeptidase activity	EC:3.4.21	Acting on peptide bonds (peptidases)	NA	NA	NA
evm.model.Scaffold_1.1402	YTH domain-containing protein 1 isoform X1	367	20	0	82.65	4	P:GO:0000381; F:GO:0003729; F:GO:1990247; C:GO:0005654	P:regulation of alternative mRNA splicing, via spliceosome; F:mRNA binding; F:N6-methyladenosine-containing RNA binding; C:nucleoplasm			NA	NA	NA
evm.model.Scaffold_1.1404	glyoxylate/hydroxypyruvate reductase HPR3	115	20	5.50927e-44	82.05	4	F:GO:0016618; F:GO:0030267; F:GO:0051287; C:GO:0005829	F:hydroxypyruvate reductase activity; F:glyoxylate reductase (NADP+) activity; F:NAD binding; C:cytosol	EC:1.1.1.79; EC:1.1.1.81	Glyoxylate reductase (NADP(+)); Hydroxypyruvate reductase	NA	NA	NA
evm.model.Scaffold_1.1405	glyoxylate/hydroxypyruvate reductase HPR3-like	139	20	1.71674e-65	81.89	4	F:GO:0016618; F:GO:0030267; F:GO:0051287; C:GO:0005829	F:hydroxypyruvate reductase activity; F:glyoxylate reductase (NADP+) activity; F:NAD binding; C:cytosol	EC:1.1.1.79; EC:1.1.1.81	Glyoxylate reductase (NADP(+)); Hydroxypyruvate reductase	NA	NA	NA
evm.model.Scaffold_1.1406	PGR5-like protein 1A, chloroplastic	323	20	0	89.61	4	P:GO:0009773; F:GO:0016730; C:GO:0009535; C:GO:0016021	P:photosynthetic electron transport in photosystem I; F:oxidoreductase activity, acting on iron-sulfur proteins as donors; C:chloroplast thylakoid membrane; C:integral component of membrane	EC:1.18	Acting on iron-sulfur proteins as donors	NA	NA	NA
evm.model.Scaffold_1.1407	transmembrane protein, putative	313	20	0	86.58	2	F:GO:0016740; C:GO:0016021	F:transferase activity; C:integral component of membrane	EC:2	Transferases	NA	NA	NA
evm.model.Scaffold_1.1408	FAM63A-like protein	221	20	7.43059e-68	60.76	1	F:GO:0008233	F:peptidase activity	EC:3.4	Acting on peptide bonds (peptidases)	NA	NA	NA
evm.model.Scaffold_1.1409	homeobox protein HD1-like	190	20	1.33959e-132	96.05	4	P:GO:0006357; F:GO:0000978; F:GO:0000981; C:GO:0005634	P:regulation of transcription by RNA polymerase II; F:RNA polymerase II cis-regulatory region sequence-specific DNA binding; F:DNA-binding transcription factor activity, RNA polymerase II-specific; C:nucleus			NA	NA	NA
evm.model.Scaffold_1.1410	hydroxymethylglutaryl-CoA synthase	460	20	0	94.97	4	P:GO:0006084; P:GO:0010142; P:GO:0016126; F:GO:0004421	P:acetyl-CoA metabolic process; P:farnesyl diphosphate biosynthetic process, mevalonate pathway; P:sterol biosynthetic process; F:hydroxymethylglutaryl-CoA synthase activity	EC:2.3.3.10	Hydroxymethylglutaryl-CoA synthase	NA	NA	NA
evm.model.Scaffold_1.1411	molybdenum cofactor sulfurase-like	612	20	0	75.72	3	P:GO:1901566; F:GO:0008265; F:GO:0102867	P:organonitrogen compound biosynthetic process; F:Mo-molybdopterin cofactor sulfurase activity; F:molybdenum cofactor sulfurtransferase activity	EC:2.8.1.9	Molybdenum cofactor sulfurtransferase	NA	NA	NA
evm.model.Scaffold_1.1414	calcium-dependent protein kinase 26	517	20	0	80.34	9	P:GO:0018105; P:GO:0035556; P:GO:0046777; F:GO:0004683; F:GO:0005516; F:GO:0005524; F:GO:0009931; C:GO:0005634; C:GO:0005737	P:peptidyl-serine phosphorylation; P:intracellular signal transduction; P:protein autophosphorylation; F:calmodulin-dependent protein kinase activity; F:calmodulin binding; F:ATP binding; F:calcium-dependent protein serine/threonine kinase activity; C:nucleus; C:cytoplasm	EC:2.7.11.17	Calcium/calmodulin-dependent protein kinase	NA	NA	NA
evm.model.Scaffold_1.1415	Integrase-type DNA-binding superfamily protein	208	20	9.10665e-97	74.63	5	P:GO:0006355; P:GO:0006952; F:GO:0003677; F:GO:0003700; C:GO:0005634	P:regulation of transcription, DNA-templated; P:defense response; F:DNA binding; F:DNA-binding transcription factor activity; C:nucleus			NA	NA	NA
evm.model.Scaffold_1.1416	Integrase-type DNA-binding superfamily protein	269	20	4.69401e-88	76.73	4	P:GO:0006355; F:GO:0003677; F:GO:0003700; C:GO:0005634	P:regulation of transcription, DNA-templated; F:DNA binding; F:DNA-binding transcription factor activity; C:nucleus			NA	NA	NA
evm.model.Scaffold_1.1417	protein DETOXIFICATION 49-like	505	20	0	86.86	4	P:GO:1990961; F:GO:0015297; F:GO:0042910; C:GO:0016021	P:xenobiotic detoxification by transmembrane export across the plasma membrane; F:antiporter activity; F:xenobiotic transmembrane transporter activity; C:integral component of membrane	EC:7	Translocases	NA	NA	NA
evm.model.Scaffold_1.1418	transportin-1-like isoform X1	831	20	0	93.6	6	P:GO:0006606; F:GO:0008139; F:GO:0031267; F:GO:0061608; C:GO:0005634; C:GO:0005737	P:protein import into nucleus; F:nuclear localization sequence binding; F:small GTPase binding; F:nuclear import signal receptor activity; C:nucleus; C:cytoplasm			NA	NA	NA
evm.model.Scaffold_1.1421	Ribonuclease H-like domain containing protein	137	20	5.01137e-11	51.55	5	P:GO:0090502; F:GO:0003676; F:GO:0004523; C:GO:0016020; C:GO:0016021	P:RNA phosphodiester bond hydrolysis, endonucleolytic; F:nucleic acid binding; F:RNA-DNA hybrid ribonuclease activity; C:membrane; C:integral component of membrane			NA	NA	NA
evm.model.Scaffold_1.1422	BAG family molecular chaperone regulator 3-like	289	20	6.76572e-150	80.01	4	P:GO:0050821; F:GO:0000774; F:GO:0051087; C:GO:0005737	P:protein stabilization; F:adenyl-nucleotide exchange factor activity; F:chaperone binding; C:cytoplasm			NA	NA	NA
evm.model.Scaffold_1.1423	F-box protein pp2-a12	111	20	4.15678e-50	77.61	2	F:GO:0016740; C:GO:0016020	F:transferase activity; C:membrane	EC:2	Transferases	NA	NA	NA
evm.model.Scaffold_1.1424	probable (S)-N-methylcoclaurine 3'-hydroxylase isozyme 2	491	20	0	71.46	5	F:GO:0004497; F:GO:0005506; F:GO:0016705; F:GO:0020037; C:GO:0016021	F:monooxygenase activity; F:iron ion binding; F:oxidoreductase activity, acting on paired donors, with incorporation or reduction of molecular oxygen; F:heme binding; C:integral component of membrane	EC:1.14	Acting on paired donors, with incorporation or reduction of molecular oxygen. The oxygen incorporated need not be derived from O(2)	NA	NA	NA
evm.model.Scaffold_1.1425	plant UBX domain-containing 8-like isoform X1	559	20	0	76.64	NA					NA	NA	NA
evm.model.Scaffold_1.1426	cytochrome P450 87A3	236	20	3.05875e-149	92.6	8	P:GO:0010268; P:GO:0016125; P:GO:0016132; F:GO:0004497; F:GO:0005506; F:GO:0016705; F:GO:0020037; C:GO:0016021	P:brassinosteroid homeostasis; P:sterol metabolic process; P:brassinosteroid biosynthetic process; F:monooxygenase activity; F:iron ion binding; F:oxidoreductase activity, acting on paired donors, with incorporation or reduction of molecular oxygen; F:heme binding; C:integral component of membrane	EC:1.14	Acting on paired donors, with incorporation or reduction of molecular oxygen. The oxygen incorporated need not be derived from O(2)	NA	NA	NA
evm.model.Scaffold_1.1427	protein IQ-DOMAIN 25-like	331	20	4.47568e-173	73.39	NA					NA	NA	NA
evm.model.Scaffold_1.1429	protein ABCI7, chloroplastic	500	20	0	85.07	4	P:GO:0009793; P:GO:0010027; P:GO:0016226; C:GO:0009507	P:embryo development ending in seed dormancy; P:thylakoid membrane organization; P:iron-sulfur cluster assembly; C:chloroplast			NA	NA	NA
evm.model.Scaffold_1.1430	pentatricopeptide repeat-containing protein At5g46580, chloroplastic	717	20	0	87.51	NA					NA	NA	NA
evm.model.Scaffold_1.1431	protein P21-like	222	20	3.65479e-146	85.62	2	P:GO:0006952; C:GO:0005576	P:defense response; C:extracellular region			NA	NA	NA
evm.model.Scaffold_1.1433	probable DEAD-box ATP-dependent RNA helicase 48	468	20	0	92.14	4	F:GO:0003676; F:GO:0003724; F:GO:0005524; F:GO:0016787	F:nucleic acid binding; F:RNA helicase activity; F:ATP binding; F:hydrolase activity	EC:3.6.4.13	RNA helicase	NA	NA	NA
evm.model.Scaffold_1.1435	Nucleic acid-binding	616	20	0	76.17	6	P:GO:0006412; P:GO:0034337; P:GO:1901259; F:GO:0003729; F:GO:0019843; C:GO:0009507	P:translation; P:RNA folding; P:chloroplast rRNA processing; F:mRNA binding; F:rRNA binding; C:chloroplast			NA	NA	NA
evm.model.Scaffold_1.1436	protein LURP-one-related 11-like	192	20	4.45844e-93	78.39	NA					NA	NA	NA
evm.model.Scaffold_1.1439	MND1-interacting protein 1	739	20	0	87.42	1	F:GO:0016874	F:ligase activity	EC:6	Ligases	NA	NA	NA
evm.model.Scaffold_1.1440	probable copper-transporting ATPase HMA5	946	20	0	90.29	7	P:GO:0035434; P:GO:0055070; F:GO:0005507; F:GO:0005524; F:GO:0016887; F:GO:0043682; C:GO:0016021	P:copper ion transmembrane transport; P:copper ion homeostasis; F:copper ion binding; F:ATP binding; F:ATP hydrolysis activity; F:P-type divalent copper transporter activity; C:integral component of membrane	EC:3.6.1; EC:7.2.2.9	Acting on acid anhydrides; P-type Cu(2+) transporter	NA	NA	NA
evm.model.Scaffold_1.1441	FT-interacting protein 1	1015	20	0	92.21	1	C:GO:0016021	C:integral component of membrane			NA	NA	NA
evm.model.Scaffold_1.1442	probable serine/threonine-protein kinase At5g41260	255	20	1.04094e-161	89.84	5	P:GO:0006468; P:GO:0009742; F:GO:0004674; F:GO:0005524; C:GO:0005886	P:protein phosphorylation; P:brassinosteroid mediated signaling pathway; F:protein serine/threonine kinase activity; F:ATP binding; C:plasma membrane	EC:2.7.1	Transferring phosphorus-containing groups	NA	NA	NA
evm.model.Scaffold_1.1444	wat1-related protein at2g39510	238	20	3.27169e-116	77.48	3	P:GO:0055085; F:GO:0022857; C:GO:0016021	P:transmembrane transport; F:transmembrane transporter activity; C:integral component of membrane	EC:7	Translocases	NA	NA	NA
evm.model.Scaffold_1.1445	5-amino-6-(5-phospho-D-ribitylamino)uracil phosphatase, chloroplastic	382	20	0	83.71	5	P:GO:0007165; P:GO:0016311; F:GO:0005179; F:GO:0050309; C:GO:0005576	P:signal transduction; P:dephosphorylation; F:hormone activity; F:sugar-terminal-phosphatase activity; C:extracellular region	EC:3.1.3.58; EC:3.1.3.23	Sugar-terminal-phosphatase; Sugar-phosphatase	NA	NA	NA
evm.model.Scaffold_1.1447	Hypothetical predicted protein	260	20	1.11273e-115	78.08	NA					NA	NA	NA
evm.model.Scaffold_1.1448	kinesin-like protein KIN-14J	916	20	0	82.35	8	P:GO:0007018; P:GO:0051225; F:GO:0003777; F:GO:0005524; F:GO:0008017; F:GO:0016887; C:GO:0005871; C:GO:0005874	P:microtubule-based movement; P:spindle assembly; F:microtubule motor activity; F:ATP binding; F:microtubule binding; F:ATP hydrolysis activity; C:kinesin complex; C:microtubule	EC:3.6.1	Acting on acid anhydrides	NA	NA	NA
evm.model.Scaffold_1.1449	transcription factor GLABRA 3-like isoform X2	566	20	0	77.06	3	P:GO:2000112; F:GO:0046983; C:GO:0005634	P:regulation of cellular macromolecule biosynthetic process; F:protein dimerization activity; C:nucleus			NA	NA	NA
evm.model.Scaffold_1.1450	GMP synthase [glutamine-hydrolyzing]	534	20	0	94.25	6	P:GO:0006177; P:GO:0006541; F:GO:0003921; F:GO:0005524; F:GO:0016462; C:GO:0005829	P:GMP biosynthetic process; P:glutamine metabolic process; F:GMP synthase activity; F:ATP binding; F:pyrophosphatase activity; C:cytosol	EC:3.6.1; EC:6.3.5.2	Acting on acid anhydrides; GMP synthase (glutamine-hydrolyzing)	NA	NA	NA
evm.model.Scaffold_1.1451	Hypothetical predicted protein	663	20	3.13199e-152	52.39	NA					NA	NA	NA
evm.model.Scaffold_1.1452	Hypothetical predicted protein	411	20	1.04181e-68	48.04	2	P:GO:0006413; F:GO:0003743	P:translational initiation; F:translation initiation factor activity			NA	NA	NA
evm.model.Scaffold_1.1454	probable aquaporin PIP-type pTOM75	133	20	1.40997e-69	88.42	6	P:GO:0006833; P:GO:0009414; P:GO:0055085; F:GO:0015250; C:GO:0005886; C:GO:0016021	P:water transport; P:response to water deprivation; P:transmembrane transport; F:water channel activity; C:plasma membrane; C:integral component of membrane	EC:7	Translocases	NA	NA	NA
evm.model.Scaffold_1.1455	mitogen-activated protein kinase kinase kinase YODA	860	20	0	74.86	6	P:GO:0006468; P:GO:0009791; P:GO:0048367; F:GO:0004672; F:GO:0005524; C:GO:0071944	P:protein phosphorylation; P:post-embryonic development; P:shoot system development; F:protein kinase activity; F:ATP binding; C:cell periphery	EC:2.7.1	Transferring phosphorus-containing groups	NA	NA	NA
evm.model.Scaffold_1.1456	DNA repair helicase XPB1	764	20	0	95.34	7	P:GO:0006289; P:GO:0006367; P:GO:0032508; F:GO:0003677; F:GO:0003678; F:GO:0005524; F:GO:0016887	P:nucleotide-excision repair; P:transcription initiation from RNA polymerase II promoter; P:DNA duplex unwinding; F:DNA binding; F:DNA helicase activity; F:ATP binding; F:ATP hydrolysis activity	EC:3.6.1; EC:3.6.4.12	Acting on acid anhydrides; DNA helicase	NA	NA	NA
evm.model.Scaffold_1.1457	two-component response regulator-like APRR9	239	20	1.2594e-115	76.7	2	P:GO:0009909; C:GO:0005634	P:regulation of flower development; C:nucleus			NA	NA	NA
evm.model.Scaffold_1.1458	PLAC8 family protein	167	20	1.05072e-85	94.59	1	C:GO:0016021	C:integral component of membrane			NA	NA	NA
evm.model.Scaffold_1.1459	brassinosteroid-responsive RING-H2	169	20	7.14272e-106	88.25	4	P:GO:0016567; F:GO:0008270; F:GO:0061630; C:GO:0016021	P:protein ubiquitination; F:zinc ion binding; F:ubiquitin protein ligase activity; C:integral component of membrane	EC:2	Transferases	NA	NA	NA
evm.model.Scaffold_1.1460	BTB/POZ domain-containing protein At1g63850	639	20	0	83.14	1	P:GO:0016567	P:protein ubiquitination			NA	NA	NA
evm.model.Scaffold_1.1461	homeobox protein BEL1 homolog	421	20	0	73.71	4	P:GO:0006357; F:GO:0000978; F:GO:0000981; C:GO:0005622	P:regulation of transcription by RNA polymerase II; F:RNA polymerase II cis-regulatory region sequence-specific DNA binding; F:DNA-binding transcription factor activity, RNA polymerase II-specific; C:intracellular anatomical structure			NA	NA	NA
evm.model.Scaffold_1.1462	homeobox protein BEL1 homolog	238	20	1.8688e-89	72.23	3	P:GO:0006357; F:GO:0000978; F:GO:0000981	P:regulation of transcription by RNA polymerase II; F:RNA polymerase II cis-regulatory region sequence-specific DNA binding; F:DNA-binding transcription factor activity, RNA polymerase II-specific			NA	NA	NA
evm.model.Scaffold_1.1463	golgin candidate 6 isoform X1	689	20	0	86.24	3	P:GO:0006886; P:GO:0048280; C:GO:0000139	P:intracellular protein transport; P:vesicle fusion with Golgi apparatus; C:Golgi membrane			NA	NA	NA
evm.model.Scaffold_1.1464	transferring glycosyl group transferase	526	20	0	85.89	1	C:GO:0016021	C:integral component of membrane			NA	NA	NA
evm.model.Scaffold_1.1465	probable polygalacturonase	489	20	0	88.21	3	P:GO:0005975; F:GO:0004650; C:GO:0016021	P:carbohydrate metabolic process; F:polygalacturonase activity; C:integral component of membrane	EC:3.2.1.15	Endo-polygalacturonase	NA	NA	NA
evm.model.Scaffold_1.1466	mitogen-activated protein kinase homolog MMK2-like	364	20	0	94.37	7	P:GO:0000165; P:GO:0006468; F:GO:0004707; F:GO:0004712; F:GO:0005524; C:GO:0005634; C:GO:0005737	P:MAPK cascade; P:protein phosphorylation; F:MAP kinase activity; F:protein serine/threonine/tyrosine kinase activity; F:ATP binding; C:nucleus; C:cytoplasm	EC:2.7.12.1; EC:2.7.11.24	Dual-specificity kinase; Mitogen-activated protein kinase	NA	NA	NA
evm.model.Scaffold_1.1468	heat shock protein 83	179	20	4.67383e-93	92.88	10	P:GO:0006457; P:GO:0034605; P:GO:0050821; F:GO:0005524; F:GO:0016887; F:GO:0051082; C:GO:0005829; C:GO:0005886; C:GO:0032991; C:GO:0048471	P:protein folding; P:cellular response to heat; P:protein stabilization; F:ATP binding; F:ATP hydrolysis activity; F:unfolded protein binding; C:cytosol; C:plasma membrane; C:protein-containing complex; C:perinuclear region of cytoplasm	EC:3.6.1	Acting on acid anhydrides	NA	NA	NA
evm.model.Scaffold_1.1469	ankyrin repeat-containing protein BDA1-like	264	20	4.51856e-32	54.44	3	C:GO:0000502; C:GO:0016020; C:GO:0016021	C:proteasome complex; C:membrane; C:integral component of membrane			NA	NA	NA
evm.model.Scaffold_1.1471	26S proteasome regulatory complex, subunit PSMD10	196	20	2.76155e-21	52.42	3	C:GO:0000502; C:GO:0016020; C:GO:0016021	C:proteasome complex; C:membrane; C:integral component of membrane			NA	NA	NA
evm.model.Scaffold_1.1472	G2-specific protein kinase	421	20	0	82.16	3	P:GO:0016310; F:GO:0016301; C:GO:0016021	P:phosphorylation; F:kinase activity; C:integral component of membrane	EC:2.7	Transferring phosphorus-containing groups	NA	NA	NA
evm.model.Scaffold_1.1473	1-aminocyclopropane-1-carboxylate synthase	488	20	0	88.53	3	P:GO:0042218; F:GO:0016847; F:GO:0030170	P:1-aminocyclopropane-1-carboxylate biosynthetic process; F:1-aminocyclopropane-1-carboxylate synthase activity; F:pyridoxal phosphate binding	EC:4.4.1.14	1-aminocyclopropane-1-carboxylate synthase	NA	NA	NA
evm.model.Scaffold_1.1474	2-C-methyl-D-erythritol 2,4-cyclodiphosphate synthase	235	20	3.62638e-133	84.68	4	P:GO:0016114; P:GO:0019288; F:GO:0008685; F:GO:0046872	P:terpenoid biosynthetic process; P:isopentenyl diphosphate biosynthetic process, methylerythritol 4-phosphate pathway; F:2-C-methyl-D-erythritol 2,4-cyclodiphosphate synthase activity; F:metal ion binding	EC:4.6.1.12	2-C-methyl-D-erythritol 2,4-cyclodiphosphate synthase	NA	NA	NA
evm.model.Scaffold_1.1475	probable WRKY transcription factor 29	328	20	1.49919e-133	67.86	1	F:GO:0043565	F:sequence-specific DNA binding			NA	NA	NA
evm.model.Scaffold_1.1476	probable WRKY transcription factor 43	183	20	1.28238e-93	77.45	4	P:GO:0006355; F:GO:0003700; F:GO:0043565; C:GO:0005634	P:regulation of transcription, DNA-templated; F:DNA-binding transcription factor activity; F:sequence-specific DNA binding; C:nucleus			NA	NA	NA
evm.model.Scaffold_1.1477	Hypothetical predicted protein	253	20	1.42287e-81	67.62	NA					NA	NA	NA
evm.model.Scaffold_1.1478	protein LURP-one-related 17-like	127	20	8.10784e-46	71.18	NA					NA	NA	NA
evm.model.Scaffold_1.1479	respiratory burst oxidase homolog protein A	810	20	0	91.74	15	P:GO:0002679; P:GO:0007231; P:GO:0009723; P:GO:0010119; P:GO:0033500; P:GO:0043069; P:GO:0050665; P:GO:0052542; P:GO:0098869; F:GO:0000293; F:GO:0004601; F:GO:0005509; F:GO:0016174; C:GO:0005886; C:GO:0016021	P:respiratory burst involved in defense response; P:osmosensory signaling pathway; P:response to ethylene; P:regulation of stomatal movement; P:carbohydrate homeostasis; P:negative regulation of programmed cell death; P:hydrogen peroxide biosynthetic process; P:defense response by callose deposition; P:cellular oxidant detoxification; F:ferric-chelate reductase activity; F:peroxidase activity; F:…	EC:1.6.3.1; EC:1.16; EC:1.11.1	NAD(P)H oxidase (H(2)O(2)-forming); Oxidizing metal ions; Acting on a peroxide as acceptor	NA	NA	NA
evm.model.Scaffold_1.1480	probable membrane-associated kinase regulator 2	410	20	7.53791e-149	63.08	1	C:GO:0016020	C:membrane			NA	NA	NA
evm.model.Scaffold_1.1481	metal-dependent phosphohydrolase	223	20	1.04013e-137	88.61	2	F:GO:0005524; F:GO:0016787	F:ATP binding; F:hydrolase activity	EC:3	Hydrolases	NA	NA	NA
evm.model.Scaffold_1.1482	glycosyl hydrolase 5 family protein-like	133	20	3.39456e-54	74.79	3	P:GO:0071704; F:GO:0016985; C:GO:0005576	P:organic substance metabolic process; F:mannan endo-1,4-beta-mannosidase activity; C:extracellular region	EC:3.2.1.25; EC:3.2.1.78	Beta-mannosidase; Mannan endo-1,4-beta-mannosidase	NA	NA	NA
evm.model.Scaffold_1.1483	glycosyl hydrolase superfamily protein	213	20	9.64081e-94	77.57	3	P:GO:0071704; F:GO:0016985; C:GO:0005576	P:organic substance metabolic process; F:mannan endo-1,4-beta-mannosidase activity; C:extracellular region	EC:3.2.1.25; EC:3.2.1.78	Beta-mannosidase; Mannan endo-1,4-beta-mannosidase	NA	NA	NA
evm.model.Scaffold_1.1485	glycosyl hydrolase 5 family protein-like	199	20	6.9521e-97	78.81	3	P:GO:0071704; F:GO:0016985; C:GO:0005576	P:organic substance metabolic process; F:mannan endo-1,4-beta-mannosidase activity; C:extracellular region	EC:3.2.1.25; EC:3.2.1.78	Beta-mannosidase; Mannan endo-1,4-beta-mannosidase	NA	NA	NA
evm.model.Scaffold_1.1486	P-loop containing nucleoside triphosphate hydrolases superfamily protein	718	20	0	87.6	3	F:GO:0005524; F:GO:0016887; C:GO:0005741	F:ATP binding; F:ATP hydrolysis activity; C:mitochondrial outer membrane	EC:3.6.1	Acting on acid anhydrides	NA	NA	NA
evm.model.Scaffold_1.1487	CAAX amino terminal protease family protein	251	20	4.81514e-165	95.49	5	P:GO:0009643; P:GO:0071586; F:GO:0004222; C:GO:0009507; C:GO:0016021	P:photosynthetic acclimation; P:CAAX-box protein processing; F:metalloendopeptidase activity; C:chloroplast; C:integral component of membrane	EC:3.4.24	Acting on peptide bonds (peptidases)	NA	NA	NA
evm.model.Scaffold_1.1488	CAAX amino terminal protease family protein	180	20	3.87635e-49	69.74	3	P:GO:0071586; F:GO:0004222; C:GO:0016021	P:CAAX-box protein processing; F:metalloendopeptidase activity; C:integral component of membrane	EC:3.4.24	Acting on peptide bonds (peptidases)	NA	NA	NA
evm.model.Scaffold_1.1489	aluminum-activated malate transporter 9-like	376	20	0	84.96	3	P:GO:0015743; P:GO:0034220; C:GO:0016021	P:malate transport; P:ion transmembrane transport; C:integral component of membrane			NA	NA	NA
evm.model.Scaffold_1.1490	WRKY transcription factor	664	20	0	79.35	NA					NA	NA	NA
evm.model.Scaffold_1.1492	hypothetical protein CDL12_22352	302	20	1.86151e-169	80.84	1	C:GO:0016021	C:integral component of membrane			NA	NA	NA
evm.model.Scaffold_1.1493	protein S-acyltransferase 11-like	222	20	2.77878e-112	78.81	6	P:GO:0006612; P:GO:0018230; F:GO:0019706; C:GO:0005783; C:GO:0005794; C:GO:0016021	P:protein targeting to membrane; P:peptidyl-L-cysteine S-palmitoylation; F:protein-cysteine S-palmitoyltransferase activity; C:endoplasmic reticulum; C:Golgi apparatus; C:integral component of membrane	EC:2.3.1.225	Protein S-acyltransferase	NA	NA	NA
evm.model.Scaffold_1.1494	ethylene-responsive transcription factor CRF2-like	346	20	2.5973e-166	70.81	5	P:GO:0006355; P:GO:0006952; F:GO:0003677; F:GO:0003700; C:GO:0005634	P:regulation of transcription, DNA-templated; P:defense response; F:DNA binding; F:DNA-binding transcription factor activity; C:nucleus			NA	NA	NA
evm.model.Scaffold_1.1495	serine/threonine-protein kinase MARK1-like	881	20	0	76.85	5	P:GO:0006468; P:GO:0007165; F:GO:0004674; F:GO:0005524; C:GO:0005737	P:protein phosphorylation; P:signal transduction; F:protein serine/threonine kinase activity; F:ATP binding; C:cytoplasm	EC:2.7.1	Transferring phosphorus-containing groups	NA	NA	NA
evm.model.Scaffold_1.1496	Hypothetical predicted protein	112	20	5.30505e-15	68.99	NA					NA	NA	NA
evm.model.Scaffold_1.1497	probable GABA transporter 2	452	20	0	93.15	7	P:GO:0009734; P:GO:0015812; P:GO:0055085; F:GO:0015185; F:GO:0015293; C:GO:0005886; C:GO:0016021	P:auxin-activated signaling pathway; P:gamma-aminobutyric acid transport; P:transmembrane transport; F:gamma-aminobutyric acid transmembrane transporter activity; F:symporter activity; C:plasma membrane; C:integral component of membrane	EC:7	Translocases	NA	NA	NA
evm.model.Scaffold_1.1498	Hypothetical predicted protein	156	20	3.57564e-70	76.49	NA					NA	NA	NA
evm.model.Scaffold_1.1499	Transducin/WD40 repeat-like superfamily protein	324	20	0	87.97	6	P:GO:0015031; P:GO:0034198; P:GO:1904263; F:GO:0005198; C:GO:0031080; C:GO:0035859	P:protein transport; P:cellular response to amino acid starvation; P:positive regulation of TORC1 signaling; F:structural molecule activity; C:nuclear pore outer ring; C:Seh1-associated complex			NA	NA	NA
evm.model.Scaffold_1.1500	KAT8 regulatory NSL complex subunit 3 isoform X1	258	20	2.35114e-137	83.47	2	F:GO:0016787; C:GO:0016021	F:hydrolase activity; C:integral component of membrane	EC:3	Hydrolases	NA	NA	NA
evm.model.Scaffold_1.1501	gamma interferon responsive lysosomal thiol reductase family protein	220	20	4.82086e-86	60.91	NA					NA	NA	NA
evm.model.Scaffold_1.1502	abscisic acid receptor PYL8-like	190	20	6.39297e-131	94.82	9	P:GO:0009738; P:GO:0043086; P:GO:0080163; F:GO:0004864; F:GO:0010427; F:GO:0038023; C:GO:0005634; C:GO:0005737; C:GO:0005886	P:abscisic acid-activated signaling pathway; P:negative regulation of catalytic activity; P:regulation of protein serine/threonine phosphatase activity; F:protein phosphatase inhibitor activity; F:abscisic acid binding; F:signaling receptor activity; C:nucleus; C:cytoplasm; C:plasma membrane			NA	NA	NA
evm.model.Scaffold_1.1503	ethylene-responsive transcription factor ERF061	307	20	3.78986e-140	72.94	5	P:GO:0006355; P:GO:0006952; F:GO:0003677; F:GO:0003700; C:GO:0005634	P:regulation of transcription, DNA-templated; P:defense response; F:DNA binding; F:DNA-binding transcription factor activity; C:nucleus			NA	NA	NA
evm.model.Scaffold_1.1504	endoglucanase 6-like	623	20	0	92.11	4	P:GO:0030245; F:GO:0008810; F:GO:0030246; C:GO:0005576	P:cellulose catabolic process; F:cellulase activity; F:carbohydrate binding; C:extracellular region	EC:3.2.1.4	Cellulase	NA	NA	NA
evm.model.Scaffold_1.1505	probable protein phosphatase 2C 8	237	20	1.39878e-69	70.81	5	P:GO:0016311; F:GO:0004722; F:GO:0043169; C:GO:0005634; C:GO:0005829	P:dephosphorylation; F:protein serine/threonine phosphatase activity; F:cation binding; C:nucleus; C:cytosol	EC:3.1.3.16	Protein-serine/threonine phosphatase	NA	NA	NA
evm.model.Scaffold_1.1507	long chain acyl-CoA synthetase 4-like	598	20	0	91.56	9	P:GO:0001676; P:GO:0009698; P:GO:0090150; F:GO:0004467; F:GO:0005524; F:GO:0016207; F:GO:0032977; C:GO:0005783; C:GO:0016021	P:long-chain fatty acid metabolic process; P:phenylpropanoid metabolic process; P:establishment of protein localization to membrane; F:long-chain fatty acid-CoA ligase activity; F:ATP binding; F:4-coumarate-CoA ligase activity; F:membrane insertase activity; C:endoplasmic reticulum; C:integral component of membrane	EC:6.2.1.12; EC:6.2.1.3	4-coumarate--CoA ligase; Long-chain-fatty-acid--CoA ligase	NA	NA	NA
evm.model.Scaffold_1.1508	mitochondrial inner membrane protein OXA1-like	237	20	1.46059e-146	87.07	3	P:GO:0090150; F:GO:0032977; C:GO:0016021	P:establishment of protein localization to membrane; F:membrane insertase activity; C:integral component of membrane			NA	NA	NA
evm.model.Scaffold_1.1509	Deoxyhypusine synthase	101	20	3.92152e-34	69.55	NA					NA	NA	NA
evm.model.Scaffold_1.1510	Nipped-B-like protein	107	20	2.3136e-11	65.89	NA					NA	NA	NA
evm.model.Scaffold_1.1511	serine/threonine-protein phosphatase 7 long form homolog	138	20	6.96629e-61	70.95	1	P:GO:0010073	P:meristem maintenance			NA	NA	NA
evm.model.Scaffold_1.1512	Hypothetical predicted protein	510	20	2.99227e-160	62.64	2	P:GO:0010073; P:GO:0048507	P:meristem maintenance; P:meristem development			NA	NA	NA
evm.model.Scaffold_1.1513	NAD(P)H-quinone oxidoreductase subunit S, chloroplastic	233	20	6.3175e-116	77.79	3	P:GO:0009767; C:GO:0009535; C:GO:0010598	P:photosynthetic electron transport chain; C:chloroplast thylakoid membrane; C:NAD(P)H dehydrogenase complex (plastoquinone)			NA	NA	NA
evm.model.Scaffold_1.1514	titin homolog	1175	20	0	62.74	NA					NA	NA	NA
evm.model.Scaffold_1.1515	putative dynamin-related protein 5A isoform 1	119	20	4.96553e-56	82.31	NA					NA	NA	NA
evm.model.Scaffold_1.1517	GDSL esterase/lipase At4g10955-like	344	20	0	84.01	2	P:GO:0006629; P:GO:0009820	P:lipid metabolic process; P:alkaloid metabolic process			NA	NA	NA
evm.model.Scaffold_1.1518	Hypothetical predicted protein	255	20	7.07503e-26	49.97	NA					NA	NA	NA
evm.model.Scaffold_1.1519	Hypothetical predicted protein	252	20	4.91239e-24	54.6	NA					NA	NA	NA
evm.model.Scaffold_1.1520	SUN domain-containing protein 2	614	20	0	76.23	3	F:GO:0043621; C:GO:0005737; C:GO:0016021	F:protein self-association; C:cytoplasm; C:integral component of membrane			NA	NA	NA
evm.model.Scaffold_1.1521	F-box protein SKIP8 isoform X1	296	20	2.63585e-175	81.65	1	C:GO:0016021	C:integral component of membrane			NA	NA	NA
evm.model.Scaffold_1.1522	Apoptotic ATPase	931	20	0	72	2	P:GO:0006952; F:GO:0043531	P:defense response; F:ADP binding			NA	NA	NA
evm.model.Scaffold_1.1524	Apoptotic ATPase	931	20	0	72.22	2	P:GO:0006952; F:GO:0043531	P:defense response; F:ADP binding			NA	NA	NA
evm.model.Scaffold_1.1525	B2 protein-like	333	20	0	80.34	1	P:GO:0034976	P:response to endoplasmic reticulum stress			NA	NA	NA
evm.model.Scaffold_1.1526	auxin response factor 9	669	20	0	76.9	4	P:GO:0006355; P:GO:0009734; F:GO:0003677; C:GO:0005634	P:regulation of transcription, DNA-templated; P:auxin-activated signaling pathway; F:DNA binding; C:nucleus			NA	NA	NA
evm.model.Scaffold_1.1527	cellulose synthase-like protein G3	633	20	0	83.57	7	P:GO:0009833; P:GO:0030244; P:GO:0097502; F:GO:0016760; F:GO:0051753; C:GO:0005886; C:GO:0016021	P:plant-type primary cell wall biogenesis; P:cellulose biosynthetic process; P:mannosylation; F:cellulose synthase (UDP-forming) activity; F:mannan synthase activity; C:plasma membrane; C:integral component of membrane	EC:2.4.1.12	Cellulose synthase (UDP-forming)	NA	NA	NA
evm.model.Scaffold_1.1528	bZIP transcription factor 16-like	395	20	0	83.84	4	P:GO:0006355; F:GO:0003700; F:GO:0043565; C:GO:0005634	P:regulation of transcription, DNA-templated; F:DNA-binding transcription factor activity; F:sequence-specific DNA binding; C:nucleus			NA	NA	NA
evm.model.Scaffold_1.1529	Transcription elongation factor family protein	200	20	1.85282e-85	79.63	3	P:GO:0009742; P:GO:0032784; C:GO:0005634	P:brassinosteroid mediated signaling pathway; P:regulation of DNA-templated transcription, elongation; C:nucleus			NA	NA	NA
evm.model.Scaffold_1.1530	Transcription elongation factor family protein	269	20	1.3687e-152	91.37	3	P:GO:0009742; P:GO:0032784; C:GO:0005634	P:brassinosteroid mediated signaling pathway; P:regulation of DNA-templated transcription, elongation; C:nucleus			NA	NA	NA
evm.model.Scaffold_1.1531	extra-large guanine nucleotide-binding protein 3	343	20	0	90.92	7	P:GO:0007188; F:GO:0001664; F:GO:0003924; F:GO:0019001; F:GO:0031683; F:GO:0046872; C:GO:0005834	P:adenylate cyclase-modulating G protein-coupled receptor signaling pathway; F:G protein-coupled receptor binding; F:GTPase activity; F:guanyl nucleotide binding; F:G-protein beta/gamma-subunit complex binding; F:metal ion binding; C:heterotrimeric G-protein complex	EC:3.6.1	Acting on acid anhydrides	NA	NA	NA
evm.model.Scaffold_1.1532	extra-large guanine nucleotide-binding protein 3	146	20	1.82086e-76	91.29	7	P:GO:0007188; F:GO:0001664; F:GO:0003924; F:GO:0019001; F:GO:0031683; F:GO:0046872; C:GO:0005834	P:adenylate cyclase-modulating G protein-coupled receptor signaling pathway; F:G protein-coupled receptor binding; F:GTPase activity; F:guanyl nucleotide binding; F:G-protein beta/gamma-subunit complex binding; F:metal ion binding; C:heterotrimeric G-protein complex	EC:3.6.1	Acting on acid anhydrides	NA	NA	NA
evm.model.Scaffold_1.1533	P-hydroxybenzoic acid efflux pump subunit	532	20	0	77.27	4	P:GO:0055085; F:GO:0022857; C:GO:0005886; C:GO:0016021	P:transmembrane transport; F:transmembrane transporter activity; C:plasma membrane; C:integral component of membrane	EC:7	Translocases	NA	NA	NA
evm.model.Scaffold_1.1535	Apoptotic ATPase	206	20	3.22171e-73	72.55	2	P:GO:0006952; F:GO:0043531	P:defense response; F:ADP binding			NA	NA	NA
evm.model.Scaffold_1.1536	Apoptotic ATPase	667	20	0	72.48	2	P:GO:0006952; F:GO:0043531	P:defense response; F:ADP binding			NA	NA	NA
evm.model.Scaffold_1.1537	7-deoxyloganetin glucosyltransferase-like	157	20	7.99647e-41	59.2	1	F:GO:0008194	F:UDP-glycosyltransferase activity	EC:2.4	Glycosyltransferases	NA	NA	NA
evm.model.Scaffold_1.1538	membrane protein	525	20	0	85.89	12	P:GO:0009658; P:GO:0009737; P:GO:0009853; P:GO:0010118; P:GO:0042631; P:GO:0048527; P:GO:0097339; P:GO:1901975; F:GO:0043879; F:GO:1901974; C:GO:0009706; C:GO:0016021	P:chloroplast organization; P:response to abscisic acid; P:photorespiration; P:stomatal movement; P:cellular response to water deprivation; P:lateral root development; P:glycolate transmembrane transport; P:glycerate transmembrane transport; F:glycolate transmembrane transporter activity; F:glycerate transmembrane transporter activity; C:chloroplast inner membrane; C:integral component of membrane	EC:7	Translocases	NA	NA	NA
evm.model.Scaffold_1.1539	CSC1-like protein At1g32090	716	20	0	89.7	7	P:GO:0006468; P:GO:0098655; F:GO:0004672; F:GO:0005227; F:GO:0005524; C:GO:0005886; C:GO:0016021	P:protein phosphorylation; P:cation transmembrane transport; F:protein kinase activity; F:calcium activated cation channel activity; F:ATP binding; C:plasma membrane; C:integral component of membrane	EC:2.7.1; EC:7	Transferring phosphorus-containing groups; Translocases	NA	NA	NA
evm.model.Scaffold_1.1540	major facilitator superfamily domain-containing	107	20	5.3778e-52	83.69	3	P:GO:0006817; P:GO:0050896; C:GO:0016021	P:phosphate ion transport; P:response to stimulus; C:integral component of membrane			NA	NA	NA
evm.model.Scaffold_1.1541	Transducin family protein / WD-40 repeat family protein	1148	20	0	92.62	4	P:GO:0006355; P:GO:0009791; P:GO:0048367; P:GO:0048608	P:regulation of transcription, DNA-templated; P:post-embryonic development; P:shoot system development; P:reproductive structure development			NA	NA	NA
evm.model.Scaffold_1.1542	protein ENHANCED DISEASE RESISTANCE 2	731	20	0	93.66	2	F:GO:0008289; C:GO:0005783	F:lipid binding; C:endoplasmic reticulum			NA	NA	NA
evm.model.Scaffold_1.1544	MOB kinase activator-like 1A	129	20	2.35505e-91	98.37	7	P:GO:0007165; P:GO:0032147; F:GO:0016301; F:GO:0016757; F:GO:0030295; C:GO:0005634; C:GO:0005737	P:signal transduction; P:activation of protein kinase activity; F:kinase activity; F:glycosyltransferase activity; F:protein kinase activator activity; C:nucleus; C:cytoplasm	EC:2.4; EC:2.7	Glycosyltransferases; Transferring phosphorus-containing groups	NA	NA	NA
evm.model.Scaffold_1.1545	growth-regulating factor 4-like isoform X1	350	20	0	81.7	4	P:GO:0006355; P:GO:0099402; F:GO:0005524; C:GO:0005634	P:regulation of transcription, DNA-templated; P:plant organ development; F:ATP binding; C:nucleus			NA	NA	NA
evm.model.Scaffold_1.1546	disease resistance protein RPM1-like	168	20	1.65522e-41	64.22	1	P:GO:0050896	P:response to stimulus			NA	NA	NA
evm.model.Scaffold_1.1547	disease resistance protein RPM1-like	161	20	1.81583e-41	72.86	1	P:GO:0006952	P:defense response			NA	NA	NA
evm.model.Scaffold_1.1549	disease resistance protein RPM1-like	193	20	2.39051e-55	67.53	1	P:GO:0006952	P:defense response			NA	NA	NA
evm.model.Scaffold_1.1552	F-box protein at3g07870	393	20	2.43108e-179	57.11	2	C:GO:0016020; C:GO:0016021	C:membrane; C:integral component of membrane			NA	NA	NA
evm.model.Scaffold_1.1553	putative pentatricopeptide repeat-containing protein At1g12700, mitochondrial	176	20	6.16943e-39	73.63	NA					NA	NA	NA
evm.model.Scaffold_1.1554	putative pentatricopeptide repeat-containing protein At1g12700, mitochondrial	421	20	2.35064e-174	75.96	NA					NA	NA	NA
evm.model.Scaffold_1.1555	DUF946 family protein	590	20	0	78.69	1	C:GO:0016021	C:integral component of membrane			NA	NA	NA
evm.model.Scaffold_1.1556	Ribosomal L18p/L5e family protein	149	20	8.96769e-84	79.28	9	P:GO:0000028; P:GO:0000462; P:GO:0006412; P:GO:0010197; F:GO:0003735; F:GO:0048027; F:GO:0070181; C:GO:0005763; C:GO:0016021	P:ribosomal small subunit assembly; P:maturation of SSU-rRNA from tricistronic rRNA transcript (SSU-rRNA, 5.8S rRNA, LSU-rRNA); P:translation; P:polar nucleus fusion; F:structural constituent of ribosome; F:mRNA 5'-UTR binding; F:small ribosomal subunit rRNA binding; C:mitochondrial small ribosomal subunit; C:integral component of membrane			NA	NA	NA
evm.model.Scaffold_1.1557	Ribonuclease P protein subunit P38-like protein	271	20	3.71364e-107	77.92	1	C:GO:0016020	C:membrane			NA	NA	NA
evm.model.Scaffold_1.1558	DNA-directed RNA polymerase III subunit rpc6-like	240	20	1.24217e-154	86.92	3	P:GO:0006383; F:GO:0003899; C:GO:0005666	P:transcription by RNA polymerase III; F:DNA-directed 5'-3' RNA polymerase activity; C:RNA polymerase III complex	EC:2.7.7.6	DNA-directed RNA polymerase	NA	NA	NA
evm.model.Scaffold_1.1559	mitochondrial alternative oxidase 1a	147	20	2.36492e-55	68.25	6	F:GO:0009916; F:GO:0046872; F:GO:0102721; C:GO:0005739; C:GO:0016021; C:GO:0070469	F:alternative oxidase activity; F:metal ion binding; F:ubiquinol:oxygen oxidoreductase activity; C:mitochondrion; C:integral component of membrane; C:respirasome	EC:1.10.3.11	Ubiquinol oxidase (non-electrogenic)	NA	NA	NA
evm.model.Scaffold_1.1560	ubiquinol oxidase 2, mitochondrial-like	162	20	1.27091e-109	98.37	7	P:GO:0010230; F:GO:0009916; F:GO:0046872; F:GO:0102721; C:GO:0005739; C:GO:0016021; C:GO:0070469	P:alternative respiration; F:alternative oxidase activity; F:metal ion binding; F:ubiquinol:oxygen oxidoreductase activity; C:mitochondrion; C:integral component of membrane; C:respirasome	EC:1.10.3.11	Ubiquinol oxidase (non-electrogenic)	NA	NA	NA
evm.model.Scaffold_1.1561	3-methyl-2-oxobutanoate hydroxymethyltransferase	163	20	9.12176e-83	78.98	1	C:GO:0016021	C:integral component of membrane			NA	NA	NA
evm.model.Scaffold_1.1562	protein root UVB sensitive 1, chloroplastic	629	20	0	82.66	2	P:GO:0010224; P:GO:0032502	P:response to UV-B; P:developmental process			NA	NA	NA
evm.model.Scaffold_1.1563	carotenoid cleavage deoxigenase 4	113	20	2.76283e-52	83.59	4	P:GO:0016121; F:GO:0010436; F:GO:0046872; C:GO:0009570	P:carotene catabolic process; F:carotenoid dioxygenase activity; F:metal ion binding; C:chloroplast stroma	EC:1.13.11	Acting on single donors with incorporation of molecular oxygen (oxygenases). The oxygen incorporated need not be derived from O(2)	NA	NA	NA
evm.model.Scaffold_1.1564	probable carotenoid cleavage dioxygenase 4, chloroplastic	450	20	0	78.51	4	P:GO:0016121; F:GO:0010436; F:GO:0046872; C:GO:0009570	P:carotene catabolic process; F:carotenoid dioxygenase activity; F:metal ion binding; C:chloroplast stroma	EC:1.13.11	Acting on single donors with incorporation of molecular oxygen (oxygenases). The oxygen incorporated need not be derived from O(2)	NA	NA	NA
evm.model.Scaffold_1.1565	nodulin MtN21 /EamA-like transporter family protein	388	20	0	89.7	4	P:GO:0055085; F:GO:0022857; C:GO:0005886; C:GO:0016021	P:transmembrane transport; F:transmembrane transporter activity; C:plasma membrane; C:integral component of membrane	EC:7	Translocases	NA	NA	NA
evm.model.Scaffold_1.1566	ABC transporter G family member 14	634	20	0	89.56	4	P:GO:0055085; F:GO:0005524; F:GO:0140359; C:GO:0016021	P:transmembrane transport; F:ATP binding; F:ABC-type transporter activity; C:integral component of membrane	EC:7	Translocases	NA	NA	NA
evm.model.Scaffold_1.1567	pentatricopeptide repeat-containing protein At4g19220, mitochondrial	962	20	0	77.47	3	P:GO:0009451; F:GO:0003723; C:GO:0005739	P:RNA modification; F:RNA binding; C:mitochondrion			NA	NA	NA
evm.model.Scaffold_1.1568	abscisic acid 8'-hydroxylase CYP707A2-like	468	20	0	92.36	8	P:GO:0009687; P:GO:0016114; P:GO:0016125; F:GO:0005506; F:GO:0016709; F:GO:0016712; F:GO:0020037; C:GO:0016021	P:abscisic acid metabolic process; P:terpenoid biosynthetic process; P:sterol metabolic process; F:iron ion binding; F:oxidoreductase activity, acting on paired donors, with incorporation or reduction of molecular oxygen, NAD(P)H as one donor, and incorporation of one atom of oxygen; F:oxidoreductase activity, acting on paired donors, with incorporation or reduction of molecular oxygen, reduced f…	EC:1.14.14; EC:1.14.13	Acting on paired donors, with incorporation or reduction of molecular oxygen. The oxygen incorporated need not be derived from O(2); Acting on paired donors, with incorporation or reduction of molecular oxygen. The oxygen incorporated need not be derived from O(2)	NA	NA	NA
evm.model.Scaffold_1.1572	AP-4 complex subunit epsilon	436	20	0	92.97	6	P:GO:0006886; P:GO:0072583; F:GO:0035615; C:GO:0005794; C:GO:0030122; C:GO:0030124	P:intracellular protein transport; P:clathrin-dependent endocytosis; F:clathrin adaptor activity; C:Golgi apparatus; C:AP-2 adaptor complex; C:AP-4 adaptor complex			NA	NA	NA
evm.model.Scaffold_1.1573	protein GAMETE EXPRESSED 1 isoform X1	595	20	0	86.71	9	P:GO:0006468; P:GO:0009553; P:GO:0009555; P:GO:0009793; F:GO:0004674; F:GO:0005524; F:GO:0042802; C:GO:0005886; C:GO:0016021	P:protein phosphorylation; P:embryo sac development; P:pollen development; P:embryo development ending in seed dormancy; F:protein serine/threonine kinase activity; F:ATP binding; F:identical protein binding; C:plasma membrane; C:integral component of membrane	EC:2.7.1	Transferring phosphorus-containing groups	NA	NA	NA
evm.model.Scaffold_1.1574	rop guanine nucleotide exchange factor 14	561	20	0	86.92	3	P:GO:0050790; P:GO:0080092; F:GO:0005085	P:regulation of catalytic activity; P:regulation of pollen tube growth; F:guanyl-nucleotide exchange factor activity			NA	NA	NA
evm.model.Scaffold_1.1575	methanol O-anthraniloyltransferase	289	20	2.74066e-133	68.92	1	F:GO:0016747	F:acyltransferase activity, transferring groups other than amino-acyl groups	EC:2.3.1	Acyltransferases	NA	NA	NA
evm.model.Scaffold_1.1576	initiation factor 4F subunit	402	20	0	85.24	NA					NA	NA	NA
evm.model.Scaffold_1.1577	beta-amylase 8	690	20	0	85.27	4	P:GO:0000272; P:GO:0010468; F:GO:0016161; F:GO:0102229	P:polysaccharide catabolic process; P:regulation of gene expression; F:beta-amylase activity; F:amylopectin maltohydrolase activity	EC:3.2.1.2	Beta-amylase	NA	NA	NA
evm.model.Scaffold_1.1578	RING/U-box superfamily protein	569	20	0	77.49	1	F:GO:0008270	F:zinc ion binding			NA	NA	NA
evm.model.Scaffold_1.1579	pectin acetylesterase 8-like	408	20	0	87.69	5	P:GO:0006397; P:GO:0071555; F:GO:0052793; C:GO:0005576; C:GO:0005634	P:mRNA processing; P:cell wall organization; F:pectin acetylesterase activity; C:extracellular region; C:nucleus	EC:3.1.1.1	Carboxylesterase	NA	NA	NA
evm.model.Scaffold_1.1580	carbon catabolite repressor protein 4 homolog 4-like isoform X2	364	20	0	87.5	2	P:GO:0090503; F:GO:0004535	P:RNA phosphodiester bond hydrolysis, exonucleolytic; F:poly(A)-specific ribonuclease activity	EC:3.1.15; EC:3.1.13.4	Acting on ester bonds; Poly(A)-specific ribonuclease	NA	NA	NA
evm.model.Scaffold_1.1581	F-box/FBD/LRR-repeat protein At1g13570-like	421	20	0	88.93	NA					NA	NA	NA
evm.model.Scaffold_1.1583	LRR receptor-like serine/threonine-protein kinase FEI 1	591	20	0	91.86	5	P:GO:0006468; P:GO:0030244; F:GO:0004674; F:GO:0005524; C:GO:0016021	P:protein phosphorylation; P:cellulose biosynthetic process; F:protein serine/threonine kinase activity; F:ATP binding; C:integral component of membrane	EC:2.7.1	Transferring phosphorus-containing groups	NA	NA	NA
evm.model.Scaffold_1.1584	mediator of RNA polymerase II transcription subunit 34 isoform X1	413	20	0	95.24	10	P:GO:0000724; P:GO:0006268; F:GO:0003723; F:GO:0005524; F:GO:0009378; F:GO:0016887; F:GO:0043138; C:GO:0005694; C:GO:0005737; C:GO:0016592	P:double-strand break repair via homologous recombination; P:DNA unwinding involved in DNA replication; F:RNA binding; F:ATP binding; F:four-way junction helicase activity; F:ATP hydrolysis activity; F:3'-5' DNA helicase activity; C:chromosome; C:cytoplasm; C:mediator complex	EC:3.6.1; EC:3.6.4.12	Acting on acid anhydrides; DNA helicase	NA	NA	NA
evm.model.Scaffold_1.1586	protein MOS2-like	459	20	0	80.17	3	P:GO:0000398; F:GO:0003676; C:GO:0005681	P:mRNA splicing, via spliceosome; F:nucleic acid binding; C:spliceosomal complex			NA	NA	NA
evm.model.Scaffold_1.1587	tryptophan--tRNA ligase, cytoplasmic	396	20	0	97.48	4	P:GO:0006436; F:GO:0004830; F:GO:0005524; C:GO:0005737	P:tryptophanyl-tRNA aminoacylation; F:tryptophan-tRNA ligase activity; F:ATP binding; C:cytoplasm	EC:6.1.1.2	Tryptophan--tRNA ligase	NA	NA	NA
evm.model.Scaffold_1.1588	TATA-binding protein-associated factor BTAF1	2028	20	0	89.13	8	P:GO:0006338; F:GO:0003677; F:GO:0004386; F:GO:0005524; F:GO:0016887; F:GO:0017025; F:GO:0140658; C:GO:0005634	P:chromatin remodeling; F:DNA binding; F:helicase activity; F:ATP binding; F:ATP hydrolysis activity; F:TBP-class protein binding; F:ATP-dependent chromatin remodeler activity; C:nucleus	EC:3.6.1	Acting on acid anhydrides	NA	NA	NA
evm.model.Scaffold_1.1589	Nucleotide-diphospho-sugar transferase family protein	166	20	4.90992e-106	89.77	4	P:GO:0071555; F:GO:0016757; C:GO:0000139; C:GO:0016021	P:cell wall organization; F:glycosyltransferase activity; C:Golgi membrane; C:integral component of membrane	EC:2.4	Glycosyltransferases	NA	NA	NA
evm.model.Scaffold_1.1590	Nucleotide-diphospho-sugar transferase family protein	399	20	0	78.48	4	P:GO:0071555; F:GO:0016757; C:GO:0000139; C:GO:0016021	P:cell wall organization; F:glycosyltransferase activity; C:Golgi membrane; C:integral component of membrane	EC:2.4	Glycosyltransferases	NA	NA	NA
evm.model.Scaffold_1.1591	Keratin-associated 10-6 isoform 1	193	20	5.99748e-115	85.43	1	C:GO:0016021	C:integral component of membrane			NA	NA	NA
evm.model.Scaffold_1.1592	O-Glycosyl hydrolases family 17 protein	480	20	0	89.31	4	P:GO:0005975; F:GO:0042973; C:GO:0016021; C:GO:0046658	P:carbohydrate metabolic process; F:glucan endo-1,3-beta-D-glucosidase activity; C:integral component of membrane; C:anchored component of plasma membrane	EC:3.2.1.21; EC:3.2.1.39	Beta-glucosidase; Glucan endo-1,3-beta-D-glucosidase	NA	NA	NA
evm.model.Scaffold_1.1593	endonuclease V isoform X1	250	20	7.93546e-149	84.95	7	P:GO:0006281; P:GO:0090502; F:GO:0003727; F:GO:0016891; F:GO:0043737; C:GO:0005730; C:GO:0005737	P:DNA repair; P:RNA phosphodiester bond hydrolysis, endonucleolytic; F:single-stranded RNA binding; F:endoribonuclease activity, producing 5'-phosphomonoesters; F:deoxyribonuclease V activity; C:nucleolus; C:cytoplasm	EC:3.1.30; EC:3.1.26; EC:3.1.21.7	Acting on ester bonds; Acting on ester bonds; Deoxyribonuclease V	NA	NA	NA
evm.model.Scaffold_1.1595	DDB1- and CUL4-associated factor homolog 1	289	20	8.57081e-111	73.36	3	P:GO:0009791; P:GO:0010154; P:GO:0048827	P:post-embryonic development; P:fruit development; P:phyllome development			NA	NA	NA
evm.model.Scaffold_1.1598	protein CUP-SHAPED COTYLEDON 2	288	20	6.40964e-148	75.26	2	P:GO:0006355; F:GO:0003677	P:regulation of transcription, DNA-templated; F:DNA binding			NA	NA	NA
evm.model.Scaffold_1.1599	myosin heavy chain-like protein	360	20	0	86.76	1	C:GO:0016021	C:integral component of membrane			NA	NA	NA
evm.model.Scaffold_1.1600	ABC1 family protein	825	20	0	89.37	NA					NA	NA	NA
evm.model.Scaffold_1.1601	G2/Mitotic-specific cyclin A	393	20	2.35024e-119	67.22	2	P:GO:0007049; C:GO:0005622	P:cell cycle; C:intracellular anatomical structure			NA	NA	NA
evm.model.Scaffold_1.1603	G2/Mitotic-specific cyclin A	386	20	9.15026e-123	68.59	2	P:GO:0007049; C:GO:0005622	P:cell cycle; C:intracellular anatomical structure			NA	NA	NA
evm.model.Scaffold_1.1604	G2/Mitotic-specific cyclin A	357	20	7.60517e-124	67.57	6	P:GO:0000079; P:GO:0044772; F:GO:0016538; C:GO:0000307; C:GO:0005634; C:GO:0005737	P:regulation of cyclin-dependent protein serine/threonine kinase activity; P:mitotic cell cycle phase transition; F:cyclin-dependent protein serine/threonine kinase regulator activity; C:cyclin-dependent protein kinase holoenzyme complex; C:nucleus; C:cytoplasm			NA	NA	NA
evm.model.Scaffold_1.1606	arabinose kinase	891	20	0	91.39	6	P:GO:0006012; P:GO:0019566; P:GO:0046835; F:GO:0005524; F:GO:0009702; C:GO:0005829	P:galactose metabolic process; P:arabinose metabolic process; P:carbohydrate phosphorylation; F:ATP binding; F:L-arabinokinase activity; C:cytosol	EC:2.7.1.46	L-arabinokinase	NA	NA	NA
evm.model.Scaffold_1.1607	transmembrane protein	237	20	1.27231e-153	89.55	1	C:GO:0016021	C:integral component of membrane			NA	NA	NA
evm.model.Scaffold_1.1609	kinase with adenine nucleotide alpha hydrolases-like domain-containing protein	801	20	0	82.72	5	P:GO:0006468; P:GO:0006751; F:GO:0003839; F:GO:0004674; F:GO:0005524	P:protein phosphorylation; P:glutathione catabolic process; F:gamma-glutamylcyclotransferase activity; F:protein serine/threonine kinase activity; F:ATP binding	EC:2.7.1; EC:4.3.2.9	Transferring phosphorus-containing groups; Gamma-glutamylcyclotransferase	NA	NA	NA
evm.model.Scaffold_1.1610	putative pentatricopeptide repeat-containing protein At1g10330	471	20	0	83.71	1	C:GO:0016021	C:integral component of membrane			NA	NA	NA
evm.model.Scaffold_1.1611	probable plastid-lipid-associated protein 8, chloroplastic	176	20	2.84058e-87	80.9	NA					NA	NA	NA
evm.model.Scaffold_1.1612	plasma membrane ATPase 4-like	922	20	0	96.95	10	P:GO:0006355; P:GO:0051453; P:GO:0120029; F:GO:0000976; F:GO:0003700; F:GO:0005524; F:GO:0008553; F:GO:0016887; C:GO:0005886; C:GO:0016021	P:regulation of transcription, DNA-templated; P:regulation of intracellular pH; P:proton export across plasma membrane; F:transcription cis-regulatory region binding; F:DNA-binding transcription factor activity; F:ATP binding; F:P-type proton-exporting transporter activity; F:ATP hydrolysis activity; C:plasma membrane; C:integral component of membrane	EC:7.1.3.1; EC:3.6.1; EC:7.1.2.1	H(+)-exporting diphosphatase; Acting on acid anhydrides; P-type H(+)-exporting transporter	NA	NA	NA
evm.model.Scaffold_1.1613	Hypothetical predicted protein	308	20	2.3742e-161	86.19	NA					NA	NA	NA
evm.model.Scaffold_1.1614	probable E3 ubiquitin-protein ligase RHG1A isoform X1	542	20	0	66.57	3	P:GO:0016567; F:GO:0046872; F:GO:0061630	P:protein ubiquitination; F:metal ion binding; F:ubiquitin protein ligase activity			NA	NA	NA
evm.model.Scaffold_1.1616	ABC transporter F family member 4	478	20	4.00402e-112	51.03	1	F:GO:0005516	F:calmodulin binding			NA	NA	NA
evm.model.Scaffold_1.1617	CUE domain-containing protein C354.10-like isoform X2	587	20	0	72.33	NA					NA	NA	NA
evm.model.Scaffold_1.1618	exocyst complex component EXO70A1	672	20	0	90.02	4	P:GO:0006887; P:GO:0015031; C:GO:0000145; C:GO:0005829	P:exocytosis; P:protein transport; C:exocyst; C:cytosol			NA	NA	NA
evm.model.Scaffold_1.1619	WRKY DNA-binding protein 11	337	20	0	80.85	5	P:GO:0006355; F:GO:0003700; F:GO:0005516; F:GO:0043565; C:GO:0005634	P:regulation of transcription, DNA-templated; F:DNA-binding transcription factor activity; F:calmodulin binding; F:sequence-specific DNA binding; C:nucleus			NA	NA	NA
evm.model.Scaffold_1.1621	UDP-glycosyltransferase 74G1-like	162	20	2.39642e-53	71.16	1	F:GO:0016757	F:glycosyltransferase activity	EC:2.4	Glycosyltransferases	NA	NA	NA
evm.model.Scaffold_1.1622	UDP-glycosyltransferase 74F2-like	234	20	3.54353e-125	83.34	2	F:GO:0008194; F:GO:0016758	F:UDP-glycosyltransferase activity; F:hexosyltransferase activity	EC:2.4.1	Glycosyltransferases	NA	NA	NA
evm.model.Scaffold_1.1624	serine/arginine-rich splicing factor RSZ22A-like isoform X1	180	20	8.78084e-92	85.86	4	P:GO:0000398; F:GO:0003723; F:GO:0008270; C:GO:0016607	P:mRNA splicing, via spliceosome; F:RNA binding; F:zinc ion binding; C:nuclear speck			NA	NA	NA
evm.model.Scaffold_1.1625	glutamate receptor 2.7-like	224	20	1.05478e-68	67.46	4	P:GO:0006811; F:GO:0015276; F:GO:0038023; C:GO:0005886	P:ion transport; F:ligand-gated ion channel activity; F:signaling receptor activity; C:plasma membrane	EC:7	Translocases	NA	NA	NA
evm.model.Scaffold_1.1626	agamous-like mads-box protein agl61	442	20	1.16059e-107	77.09	5	P:GO:0045944; F:GO:0000978; F:GO:0000981; F:GO:0046983; C:GO:0005634	P:positive regulation of transcription by RNA polymerase II; F:RNA polymerase II cis-regulatory region sequence-specific DNA binding; F:DNA-binding transcription factor activity, RNA polymerase II-specific; F:protein dimerization activity; C:nucleus			NA	NA	NA
evm.model.Scaffold_1.1627	glutamine dumper 3	173	20	2.87374e-56	69.6	1	C:GO:0016020	C:membrane			NA	NA	NA
evm.model.Scaffold_1.1628	zinc finger protein CONSTANS-LIKE 4-like	251	20	1.15343e-110	78.81	3	P:GO:0009909; F:GO:0008270; C:GO:0005634	P:regulation of flower development; F:zinc ion binding; C:nucleus			NA	NA	NA
evm.model.Scaffold_1.1629	zinc finger protein CONSTANS-LIKE 4-like	109	20	1.3445e-49	84.27	6	P:GO:0009909; P:GO:0010099; P:GO:0010161; F:GO:0000976; F:GO:0008270; C:GO:0005634	P:regulation of flower development; P:regulation of photomorphogenesis; P:red light signaling pathway; F:transcription cis-regulatory region binding; F:zinc ion binding; C:nucleus			NA	NA	NA
evm.model.Scaffold_1.1630	probable protein phosphatase 2C 59	286	20	4.7151e-175	97.08	6	P:GO:0006470; P:GO:0042742; F:GO:0017018; F:GO:0046872; C:GO:0005634; C:GO:0005829	P:protein dephosphorylation; P:defense response to bacterium; F:myosin phosphatase activity; F:metal ion binding; C:nucleus; C:cytosol	EC:3.1.3.16	Protein-serine/threonine phosphatase	NA	NA	NA
evm.model.Scaffold_1.1631	SET domain-containing protein	490	20	0	79.02	4	P:GO:0018026; F:GO:0016279; F:GO:0030785; C:GO:0016020	P:peptidyl-lysine monomethylation; F:protein-lysine N-methyltransferase activity; F:[ribulose-bisphosphate carboxylase]-lysine N-methyltransferase activity; C:membrane	EC:2.1.1.127	[Ribulose-bisphosphate carboxylase]-lysine N-methyltransferase	NA	NA	NA
evm.model.Scaffold_1.1632	protein ENHANCED DISEASE RESISTANCE 2-like	306	20	0	90.32	NA					NA	NA	NA
evm.model.Scaffold_1.1633	aspartyl protease family protein At5g10770-like	161	20	4.47058e-73	81.23	3	P:GO:0006508; F:GO:0004190; C:GO:0016021	P:proteolysis; F:aspartic-type endopeptidase activity; C:integral component of membrane	EC:3.4.23	Acting on peptide bonds (peptidases)	NA	NA	NA
evm.model.Scaffold_1.1634	protein TIC 55, chloroplastic	1395	20	0	85.39	7	P:GO:0045036; F:GO:0010277; F:GO:0032441; F:GO:0046872; F:GO:0051537; C:GO:0009507; C:GO:0016021	P:protein targeting to chloroplast; F:chlorophyllide a oxygenase [overall] activity; F:pheophorbide a oxygenase activity; F:metal ion binding; F:2 iron, 2 sulfur cluster binding; C:chloroplast; C:integral component of membrane	EC:1.13.12; EC:1.14.13.122; EC:1.18; EC:1.14.15.17	Acting on single donors with incorporation of molecular oxygen (oxygenases). The oxygen incorporated need not be derived from O(2); Chlorophyllide a oxygenase; Acting on iron-sulfur proteins as donors; Pheophorbide a oxygenase	NA	NA	NA
evm.model.Scaffold_1.1635	protein RRC1-like isoform X1	966	20	0	88.26	3	P:GO:0006397; F:GO:0003723; C:GO:0005634	P:mRNA processing; F:RNA binding; C:nucleus			NA	NA	NA
evm.model.Scaffold_1.1636	enhancer of rudimentary homolog	102	20	5.89149e-64	96.64	4	P:GO:0006979; P:GO:0007049; P:GO:0098869; F:GO:0004602	P:response to oxidative stress; P:cell cycle; P:cellular oxidant detoxification; F:glutathione peroxidase activity	EC:1.11.1.9	Glutathione peroxidase	NA	NA	NA
evm.model.Scaffold_1.1637	probable protein phosphatase 2C 60	383	20	0	92.69	3	P:GO:0006470; F:GO:0017018; F:GO:0046872	P:protein dephosphorylation; F:myosin phosphatase activity; F:metal ion binding	EC:3.1.3.16	Protein-serine/threonine phosphatase	NA	NA	NA
evm.model.Scaffold_1.1638	ATP synthase subunit beta	174	20	3.97723e-59	61.35	5	P:GO:0032259; F:GO:0008168; F:GO:0016740; C:GO:0016020; C:GO:0016021	P:methylation; F:methyltransferase activity; F:transferase activity; C:membrane; C:integral component of membrane			NA	NA	NA
evm.model.Scaffold_1.1639	pentatricopeptide repeat-containing protein At4g31850, chloroplastic	1113	20	0	86.69	4	P:GO:0032544; P:GO:0043489; F:GO:0003729; C:GO:0009536	P:plastid translation; P:RNA stabilization; F:mRNA binding; C:plastid			NA	NA	NA
evm.model.Scaffold_1.1641	transmembrane 9 superfamily member 8-like	642	20	0	90.59	7	P:GO:0006817; P:GO:0050896; P:GO:0072657; C:GO:0000139; C:GO:0005802; C:GO:0010008; C:GO:0016021	P:phosphate ion transport; P:response to stimulus; P:protein localization to membrane; C:Golgi membrane; C:trans-Golgi network; C:endosome membrane; C:integral component of membrane			NA	NA	NA
evm.model.Scaffold_1.1643	premnaspirodiene oxygenase-like	378	20	3.76203e-138	78.11	5	F:GO:0004497; F:GO:0005506; F:GO:0016705; F:GO:0020037; C:GO:0016021	F:monooxygenase activity; F:iron ion binding; F:oxidoreductase activity, acting on paired donors, with incorporation or reduction of molecular oxygen; F:heme binding; C:integral component of membrane	EC:1.14	Acting on paired donors, with incorporation or reduction of molecular oxygen. The oxygen incorporated need not be derived from O(2)	NA	NA	NA
evm.model.Scaffold_1.1645	premnaspirodiene oxygenase-like	102	20	2.30496e-61	83.46	5	F:GO:0004497; F:GO:0005506; F:GO:0016705; F:GO:0020037; C:GO:0016021	F:monooxygenase activity; F:iron ion binding; F:oxidoreductase activity, acting on paired donors, with incorporation or reduction of molecular oxygen; F:heme binding; C:integral component of membrane	EC:1.14	Acting on paired donors, with incorporation or reduction of molecular oxygen. The oxygen incorporated need not be derived from O(2)	NA	NA	NA
evm.model.Scaffold_1.1646	pentatricopeptide repeat-containing protein At3g54980, mitochondrial-like	148	20	1.72315e-79	84.56	NA					NA	NA	NA
evm.model.Scaffold_1.1647	pentatricopeptide repeat-containing protein At3g54980, mitochondrial-like	111	20	8.12495e-52	82.14	NA					NA	NA	NA
evm.model.Scaffold_1.1648	patatin-like protein 2	389	20	0	84.18	5	P:GO:0016042; F:GO:0004620; F:GO:0045735; F:GO:0047372; C:GO:0005773	P:lipid catabolic process; F:phospholipase activity; F:nutrient reservoir activity; F:acylglycerol lipase activity; C:vacuole	EC:3.1.1.23; EC:3.1.1.1	Acylglycerol lipase; Carboxylesterase	NA	NA	NA
evm.model.Scaffold_1.1649	patatin-like protein 2	402	20	0	81.53	5	P:GO:0016042; F:GO:0004620; F:GO:0045735; F:GO:0047372; C:GO:0005773	P:lipid catabolic process; F:phospholipase activity; F:nutrient reservoir activity; F:acylglycerol lipase activity; C:vacuole	EC:3.1.1.23; EC:3.1.1.1	Acylglycerol lipase; Carboxylesterase	NA	NA	NA
evm.model.Scaffold_1.1651	premnaspirodiene oxygenase-like	181	20	2.73754e-110	85.47	5	F:GO:0004497; F:GO:0005506; F:GO:0016705; F:GO:0020037; C:GO:0016021	F:monooxygenase activity; F:iron ion binding; F:oxidoreductase activity, acting on paired donors, with incorporation or reduction of molecular oxygen; F:heme binding; C:integral component of membrane	EC:1.14	Acting on paired donors, with incorporation or reduction of molecular oxygen. The oxygen incorporated need not be derived from O(2)	NA	NA	NA
evm.model.Scaffold_1.1652	pentatricopeptide repeat-containing protein At3g54980, mitochondrial-like	853	20	0	79.47	NA					NA	NA	NA
evm.model.Scaffold_1.1653	acyl-protein thioesterase 2-like	253	20	1.32249e-158	87.83	2	F:GO:0004622; F:GO:0102545	F:lysophospholipase activity; F:phosphatidyl phospholipase B activity	EC:3.1.1.5; EC:3.1.1.1	Lysophospholipase; Carboxylesterase	NA	NA	NA
evm.model.Scaffold_1.1654	TATA-binding protein-associated factor 2N-like	122	20	3.35197e-63	85.66	3	F:GO:0003729; F:GO:0046872; C:GO:0005737	F:mRNA binding; F:metal ion binding; C:cytoplasm			NA	NA	NA
evm.model.Scaffold_1.1655	DNA topoisomerase 2-binding protein 1	410	20	0	81.56	1	F:GO:0016853	F:isomerase activity	EC:5	Isomerases	NA	NA	NA
evm.model.Scaffold_1.1656	ethylene-responsive transcription factor ERF017-like	215	20	6.42973e-92	72.84	5	P:GO:0006355; P:GO:0006952; F:GO:0003677; F:GO:0003700; C:GO:0005634	P:regulation of transcription, DNA-templated; P:defense response; F:DNA binding; F:DNA-binding transcription factor activity; C:nucleus			NA	NA	NA
evm.model.Scaffold_1.1657	3-ketoacyl-CoA synthase 10	364	20	0	93.13	3	P:GO:0006633; F:GO:0102756; C:GO:0016021	P:fatty acid biosynthetic process; F:very-long-chain 3-ketoacyl-CoA synthase activity; C:integral component of membrane	EC:2.3.1.199	Very-long-chain 3-oxoacyl-CoA synthase	NA	NA	NA
evm.model.Scaffold_1.1658	3-ketoacyl-CoA synthase 10	104	20	2.1592e-61	94.44	3	P:GO:0006633; F:GO:0102756; C:GO:0016021	P:fatty acid biosynthetic process; F:very-long-chain 3-ketoacyl-CoA synthase activity; C:integral component of membrane	EC:2.3.1.199	Very-long-chain 3-oxoacyl-CoA synthase	NA	NA	NA
evm.model.Scaffold_1.1660	probable WRKY transcription factor 40	290	20	2.7547e-112	64.16	1	F:GO:0003677	F:DNA binding			NA	NA	NA
evm.model.Scaffold_1.1661	formin 18	1229	20	0	73.66	2	P:GO:0006470; F:GO:0004721	P:protein dephosphorylation; F:phosphoprotein phosphatase activity			NA	NA	NA
evm.model.Scaffold_1.1663	cytochrome p450 71d15	326	20	1.3223e-172	86.15	5	P:GO:0016114; F:GO:0005506; F:GO:0016712; F:GO:0020037; C:GO:0016021	P:terpenoid biosynthetic process; F:iron ion binding; F:oxidoreductase activity, acting on paired donors, with incorporation or reduction of molecular oxygen, reduced flavin or flavoprotein as one donor, and incorporation of one atom of oxygen; F:heme binding; C:integral component of membrane	EC:1.14.14	Acting on paired donors, with incorporation or reduction of molecular oxygen. The oxygen incorporated need not be derived from O(2)	NA	NA	NA
evm.model.Scaffold_1.1664	cytochrome p450 71d13	203	20	3.02448e-119	87.21	5	F:GO:0004497; F:GO:0005506; F:GO:0016705; F:GO:0020037; C:GO:0016021	F:monooxygenase activity; F:iron ion binding; F:oxidoreductase activity, acting on paired donors, with incorporation or reduction of molecular oxygen; F:heme binding; C:integral component of membrane	EC:1.14	Acting on paired donors, with incorporation or reduction of molecular oxygen. The oxygen incorporated need not be derived from O(2)	NA	NA	NA
evm.model.Scaffold_1.1665	uncharacterized protein LOC105164835	428	20	0	74.44	1	C:GO:0005634	C:nucleus			NA	NA	NA
evm.model.Scaffold_1.1666	cytochrome b-c1 complex subunit 7	123	20	3.01453e-76	94.18	2	P:GO:0006122; C:GO:0005750	P:mitochondrial electron transport, ubiquinol to cytochrome c; C:mitochondrial respiratory chain complex III			NA	NA	NA
evm.model.Scaffold_1.1667	boron transporter 4-like	663	20	0	89.6	6	P:GO:0015698; P:GO:0050801; P:GO:0055085; F:GO:0005452; C:GO:0005886; C:GO:0016021	P:inorganic anion transport; P:ion homeostasis; P:transmembrane transport; F:inorganic anion exchanger activity; C:plasma membrane; C:integral component of membrane	EC:7	Translocases	NA	NA	NA
evm.model.Scaffold_1.1669	putative 1-deoxy-D-xylulose 5-phosphate synthase precursor	147	20	2.1588e-89	93.53	4	P:GO:0009228; P:GO:0016114; P:GO:0052865; F:GO:0008661	P:thiamine biosynthetic process; P:terpenoid biosynthetic process; P:1-deoxy-D-xylulose 5-phosphate biosynthetic process; F:1-deoxy-D-xylulose-5-phosphate synthase activity	EC:2.2.1.7	1-deoxy-D-xylulose-5-phosphate synthase	NA	NA	NA
evm.model.Scaffold_1.1670	putative 1-deoxy-D-xylulose 5-phosphate synthase precursor	444	20	0	88.14	4	P:GO:0009228; P:GO:0016114; P:GO:0052865; F:GO:0008661	P:thiamine biosynthetic process; P:terpenoid biosynthetic process; P:1-deoxy-D-xylulose 5-phosphate biosynthetic process; F:1-deoxy-D-xylulose-5-phosphate synthase activity	EC:2.2.1.7	1-deoxy-D-xylulose-5-phosphate synthase	NA	NA	NA
evm.model.Scaffold_1.1671	probable histone H2A variant 3	135	20	5.47197e-91	98.09	4	F:GO:0003677; F:GO:0046982; C:GO:0000786; C:GO:0005634	F:DNA binding; F:protein heterodimerization activity; C:nucleosome; C:nucleus			NA	NA	NA
evm.model.Scaffold_1.1672	3-ketoacyl-CoA synthase 11-like	511	20	0	96.7	3	P:GO:0006633; F:GO:0102756; C:GO:0016021	P:fatty acid biosynthetic process; F:very-long-chain 3-ketoacyl-CoA synthase activity; C:integral component of membrane	EC:2.3.1.199	Very-long-chain 3-oxoacyl-CoA synthase	NA	NA	NA
evm.model.Scaffold_1.1673	DNA-directed RNA polymerase subunit beta	189	20	3.55342e-128	93.06	NA					NA	NA	NA
evm.model.Scaffold_1.1674	oxidoreductase family protein	193	20	1.84993e-102	87.81	2	F:GO:0043731; F:GO:0071949	F:6-hydroxynicotinate 3-monooxygenase activity; F:FAD binding	EC:1.14.13.114	6-hydroxynicotinate 3-monooxygenase	NA	NA	NA
evm.model.Scaffold_1.1675	oxidoreductase family protein	167	20	5.23945e-95	89.12	3	F:GO:0004497; F:GO:0016853; F:GO:0071949	F:monooxygenase activity; F:isomerase activity; F:FAD binding	EC:1; EC:5	Oxidoreductases; Isomerases	NA	NA	NA
evm.model.Scaffold_1.1676	protein ECERIFERUM 26-like	133	20	6.89666e-60	87.48	1	F:GO:0016747	F:acyltransferase activity, transferring groups other than amino-acyl groups	EC:2.3.1	Acyltransferases	NA	NA	NA
evm.model.Scaffold_1.1677	hypothetical protein CDL12_13801	188	20	8.81219e-64	55.78	2	C:GO:0016020; C:GO:0016021	C:membrane; C:integral component of membrane			NA	NA	NA
evm.model.Scaffold_1.1678	transcriptional corepressor LEUNIG isoform X1	828	20	0	85.9	6	P:GO:0009908; P:GO:0045892; P:GO:0080001; F:GO:0003714; F:GO:0046982; C:GO:0005634	P:flower development; P:negative regulation of transcription, DNA-templated; P:mucilage extrusion from seed coat; F:transcription corepressor activity; F:protein heterodimerization activity; C:nucleus			NA	NA	NA
evm.model.Scaffold_1.1679	T-complex protein 1 subunit eta	438	20	0	97.72	10	P:GO:0006457; P:GO:0008299; P:GO:0015936; F:GO:0004420; F:GO:0005524; F:GO:0016887; F:GO:0051082; C:GO:0005789; C:GO:0005832; C:GO:0016021	P:protein folding; P:isoprenoid biosynthetic process; P:coenzyme A metabolic process; F:hydroxymethylglutaryl-CoA reductase (NADPH) activity; F:ATP binding; F:ATP hydrolysis activity; F:unfolded protein binding; C:endoplasmic reticulum membrane; C:chaperonin-containing T-complex; C:integral component of membrane	EC:3.6.1; EC:1.1.1.34	Acting on acid anhydrides; Hydroxymethylglutaryl-CoA reductase (NADPH)	NA	NA	NA
evm.model.Scaffold_1.1680	C3H4 type zinc finger protein	427	20	0	87.26	2	F:GO:0008270; C:GO:0016021	F:zinc ion binding; C:integral component of membrane			NA	NA	NA
evm.model.Scaffold_1.1681	death-inducer obliterator 1-like	914	20	0	71.74	2	P:GO:0006351; C:GO:0005634	P:transcription, DNA-templated; C:nucleus			NA	NA	NA
evm.model.Scaffold_1.1682	pentatricopeptide repeat-containing protein At1g63330-like	713	20	0	76.99	NA					NA	NA	NA
evm.model.Scaffold_1.1683	neurofilament heavy polypeptide-like	117	20	5.60267e-50	85.99	NA					NA	NA	NA
evm.model.Scaffold_1.1684	syntaxin-32-like	341	20	0	91.07	9	P:GO:0006886; P:GO:0006888; P:GO:0006906; P:GO:0048278; F:GO:0000149; F:GO:0005484; C:GO:0000139; C:GO:0016021; C:GO:0031201	P:intracellular protein transport; P:endoplasmic reticulum to Golgi vesicle-mediated transport; P:vesicle fusion; P:vesicle docking; F:SNARE binding; F:SNAP receptor activity; C:Golgi membrane; C:integral component of membrane; C:SNARE complex			NA	NA	NA
evm.model.Scaffold_1.1685	60S ribosomal protein L11	183	20	3.91403e-131	99.18	4	P:GO:0006412; F:GO:0003723; F:GO:0003735; C:GO:0022625	P:translation; F:RNA binding; F:structural constituent of ribosome; C:cytosolic large ribosomal subunit			NA	NA	NA
evm.model.Scaffold_1.1686	Zinc finger SWIM domain-containing protein	700	20	0	87.87	1	F:GO:0008270	F:zinc ion binding			NA	NA	NA
evm.model.Scaffold_1.1689	Hypothetical predicted protein	346	20	3.31735e-154	67.27	NA					NA	NA	NA
evm.model.Scaffold_1.1690	DDT domain-containing protein DDR4	495	20	0	69.45	2	P:GO:0006355; C:GO:0031213	P:regulation of transcription, DNA-templated; C:RSF complex			NA	NA	NA
evm.model.Scaffold_1.1692	Ribosomal L28 family	219	20	1.98924e-144	89.49	4	P:GO:0006412; F:GO:0003729; F:GO:0003735; C:GO:0005762	P:translation; F:mRNA binding; F:structural constituent of ribosome; C:mitochondrial large ribosomal subunit			NA	NA	NA
evm.model.Scaffold_1.1693	serine/threonine-protein kinase AFC3 isoform X1	402	20	0	91.59	3	P:GO:0006468; F:GO:0004672; F:GO:0005524	P:protein phosphorylation; F:protein kinase activity; F:ATP binding	EC:2.7.1	Transferring phosphorus-containing groups	NA	NA	NA
evm.model.Scaffold_1.1694	transcription repressor OFP8-like	335	20	1.48797e-96	54.16	3	P:GO:0045892; P:GO:2000113; C:GO:0005634	P:negative regulation of transcription, DNA-templated; P:negative regulation of cellular macromolecule biosynthetic process; C:nucleus			NA	NA	NA
evm.model.Scaffold_1.1696	transcription factor MYB3R-1 isoform X1	903	20	0	73.73	4	P:GO:0045944; F:GO:0000978; F:GO:0001228; C:GO:0005634	P:positive regulation of transcription by RNA polymerase II; F:RNA polymerase II cis-regulatory region sequence-specific DNA binding; F:DNA-binding transcription activator activity, RNA polymerase II-specific; C:nucleus			NA	NA	NA
evm.model.Scaffold_1.1697	alcohol dehydrogenase class-3-like	376	20	0	91.05	9	P:GO:0009753; P:GO:0035834; P:GO:0046294; F:GO:0004024; F:GO:0008270; F:GO:0051903; F:GO:0102311; C:GO:0005634; C:GO:0005829	P:response to jasmonic acid; P:indole alkaloid metabolic process; P:formaldehyde catabolic process; F:alcohol dehydrogenase activity, zinc-dependent; F:zinc ion binding; F:S-(hydroxymethyl)glutathione dehydrogenase activity; F:8-hydroxygeraniol dehydrogenase activity; C:nucleus; C:cytosol	EC:1.1.1.324; EC:1.1.1.284; EC:1.1.1.1; EC:1.1.1.71	8-hydroxygeraniol dehydrogenase; S-(hydroxymethyl)glutathione dehydrogenase; Alcohol dehydrogenase; Alcohol dehydrogenase (NAD(P)(+))	NA	NA	NA
evm.model.Scaffold_1.1698	protein PEROXIN-4	157	20	2.45574e-114	98.89	5	P:GO:0000209; F:GO:0005524; F:GO:0016874; F:GO:0061631; C:GO:0005634	P:protein polyubiquitination; F:ATP binding; F:ligase activity; F:ubiquitin conjugating enzyme activity; C:nucleus	EC:6; EC:2.3.2.23	Ligases; E2 ubiquitin-conjugating enzyme	NA	NA	NA
evm.model.Scaffold_1.1699	protein tesmin/TSO1-like CXC 5 isoform X1	529	20	0	69.23	1	C:GO:0005634	C:nucleus			NA	NA	NA
evm.model.Scaffold_1.1700	tocopherol cyclase	336	20	0	84.42	16	P:GO:0006631; P:GO:0006979; P:GO:0009266; P:GO:0009644; P:GO:0009915; P:GO:0010189; P:GO:0015994; P:GO:0016122; P:GO:0031347; P:GO:0071555; F:GO:0009976; F:GO:0015018; F:GO:0016853; C:GO:0000139; C:GO:0010287; C:GO:0016021	P:fatty acid metabolic process; P:response to oxidative stress; P:response to temperature stimulus; P:response to high light intensity; P:phloem sucrose loading; P:vitamin E biosynthetic process; P:chlorophyll metabolic process; P:xanthophyll metabolic process; P:regulation of defense response; P:cell wall organization; F:tocopherol cyclase activity; F:galactosylgalactosylxylosylprotein 3-beta-gl…	EC:2.4.1.17; EC:5; EC:2.4.1.135	Glucuronosyltransferase; Isomerases; Galactosylgalactosylxylosylprotein 3-beta-glucuronosyltransferase	NA	NA	NA
evm.model.Scaffold_1.1701	Major facilitator superfamily protein	191	20	4.33847e-73	69.18	2	P:GO:0006810; C:GO:0016020	P:transport; C:membrane			NA	NA	NA
evm.model.Scaffold_1.1703	protein JINGUBANG-like	459	20	0	83.99	2	P:GO:0016310; F:GO:0016301	P:phosphorylation; F:kinase activity	EC:2.7	Transferring phosphorus-containing groups	NA	NA	NA
evm.model.Scaffold_1.1704	ankyrin repeat-containing At5g02620-like	149	20	2.03194e-58	81.5	2	C:GO:0000502; C:GO:0016021	C:proteasome complex; C:integral component of membrane			NA	NA	NA
evm.model.Scaffold_1.1705	E3 ubiquitin-protein ligase ATL42-like	190	20	3.10275e-99	78.78	1	C:GO:0016021	C:integral component of membrane			NA	NA	NA
evm.model.Scaffold_1.1708	E3 ubiquitin-protein ligase ATL42-like	199	20	1.89837e-70	79.31	1	C:GO:0016021	C:integral component of membrane			NA	NA	NA
evm.model.Scaffold_1.1710	exosome complex exonuclease RRP46 homolog	243	20	6.17187e-154	87.57	16	P:GO:0006259; P:GO:0016075; P:GO:0034427; P:GO:0034475; P:GO:0071028; P:GO:0071051; P:GO:0090501; F:GO:0003690; F:GO:0003727; F:GO:0004527; F:GO:0004536; F:GO:0004540; F:GO:0042802; C:GO:0000176; C:GO:0000177; C:GO:0005730	P:DNA metabolic process; P:rRNA catabolic process; P:nuclear-transcribed mRNA catabolic process, exonucleolytic, 3'-5'; P:U4 snRNA 3'-end processing; P:nuclear mRNA surveillance; P:polyadenylation-dependent snoRNA 3'-end processing; P:RNA phosphodiester bond hydrolysis; F:double-stranded DNA binding; F:single-stranded RNA binding; F:exonuclease activity; F:deoxyribonuclease activity; F:ribonuclea…	EC:3.1	Acting on ester bonds	NA	NA	NA
evm.model.Scaffold_1.1711	ethylene-responsive transcription factor TINY-like	258	20	1.73425e-91	75.54	5	P:GO:0006355; P:GO:0006952; F:GO:0003677; F:GO:0003700; C:GO:0005634	P:regulation of transcription, DNA-templated; P:defense response; F:DNA binding; F:DNA-binding transcription factor activity; C:nucleus			NA	NA	NA
evm.model.Scaffold_1.1712	carotenoid cleavage dioxygenase 8 homolog B, chloroplastic	474	20	0	90.52	5	P:GO:0016121; F:GO:0010436; F:GO:0046872; F:GO:0102251; C:GO:0009507	P:carotene catabolic process; F:carotenoid dioxygenase activity; F:metal ion binding; F:all-trans-beta-apo-10'-carotenal cleavage oxygenase activity; C:chloroplast	EC:1.13.11.70	All-trans-10'-apo-beta-carotenal 13,14-cleaving dioxygenase	NA	NA	NA
evm.model.Scaffold_1.1713	probable transcriptional regulatory protein At2g25830	322	20	0	85.22	NA					NA	NA	NA
evm.model.Scaffold_1.1714	protein unc-13 homolog	997	20	0	89.7	NA					NA	NA	NA
evm.model.Scaffold_1.1715	mitogen-activated protein kinase kinase kinase 1	237	20	1.24378e-141	82.39	6	P:GO:0000165; P:GO:0016310; P:GO:0016567; F:GO:0004709; F:GO:0008270; F:GO:0061630	P:MAPK cascade; P:phosphorylation; P:protein ubiquitination; F:MAP kinase kinase kinase activity; F:zinc ion binding; F:ubiquitin protein ligase activity	EC:2.7.11.25	Mitogen-activated protein kinase kinase kinase	NA	NA	NA
evm.model.Scaffold_1.1716	GATA transcription factor 12	350	20	0	75.2	5	P:GO:0030154; P:GO:0045893; F:GO:0008270; F:GO:0043565; C:GO:0005634	P:cell differentiation; P:positive regulation of transcription, DNA-templated; F:zinc ion binding; F:sequence-specific DNA binding; C:nucleus			NA	NA	NA
evm.model.Scaffold_1.1717	probably inactive leucine-rich repeat receptor-like protein kinase At2g25790	949	20	0	81.23	6	P:GO:0006468; P:GO:0050832; F:GO:0004674; F:GO:0005524; C:GO:0005886; C:GO:0016021	P:protein phosphorylation; P:defense response to fungus; F:protein serine/threonine kinase activity; F:ATP binding; C:plasma membrane; C:integral component of membrane	EC:2.7.1	Transferring phosphorus-containing groups	NA	NA	NA
evm.model.Scaffold_1.1719	ribosome biogenesis protein BMS1 homolog	691	20	0	84.81	7	P:GO:0000462; P:GO:0000479; F:GO:0003924; F:GO:0005525; F:GO:0034511; C:GO:0005730; C:GO:0030686	P:maturation of SSU-rRNA from tricistronic rRNA transcript (SSU-rRNA, 5.8S rRNA, LSU-rRNA); P:endonucleolytic cleavage of tricistronic rRNA transcript (SSU-rRNA, 5.8S rRNA, LSU-rRNA); F:GTPase activity; F:GTP binding; F:U3 snoRNA binding; C:nucleolus; C:90S preribosome	EC:3.6.1	Acting on acid anhydrides	NA	NA	NA
evm.model.Scaffold_1.1720	lachrymatory-factor synthase	159	20	4.77546e-73	73.93	8	P:GO:0009738; P:GO:0080163; F:GO:0004864; F:GO:0010427; F:GO:0038023; C:GO:0005634; C:GO:0005737; C:GO:0016020	P:abscisic acid-activated signaling pathway; P:regulation of protein serine/threonine phosphatase activity; F:protein phosphatase inhibitor activity; F:abscisic acid binding; F:signaling receptor activity; C:nucleus; C:cytoplasm; C:membrane			NA	NA	NA
evm.model.Scaffold_1.1721	protein SAWADEE HOMEODOMAIN HOMOLOG 1-like isoform X1	253	20	5.40896e-151	83.84	3	F:GO:0003677; F:GO:0003682; C:GO:0005634	F:DNA binding; F:chromatin binding; C:nucleus			NA	NA	NA
evm.model.Scaffold_1.1723	pentatricopeptide repeat-containing protein At2g34400	616	20	0	87.01	NA					NA	NA	NA
evm.model.Scaffold_1.1724	glycine-rich protein	1094	20	0	91.3	1	C:GO:0016021	C:integral component of membrane			NA	NA	NA
evm.model.Scaffold_1.1725	phospholipid-transporting ATPase 2	493	20	0	91.2	7	P:GO:0045332; F:GO:0000287; F:GO:0005524; F:GO:0016887; F:GO:0140326; C:GO:0005886; C:GO:0016021	P:phospholipid translocation; F:magnesium ion binding; F:ATP binding; F:ATP hydrolysis activity; F:ATPase-coupled intramembrane lipid transporter activity; C:plasma membrane; C:integral component of membrane	EC:3.6.1; EC:7.6.2.1	Acting on acid anhydrides; P-type phospholipid transporter	NA	NA	NA
evm.model.Scaffold_1.1726	phospholipid-transporting ATPase 2	252	20	2.03628e-154	92.51	7	P:GO:0015914; P:GO:0034204; F:GO:0000287; F:GO:0005524; F:GO:0016887; F:GO:0140326; C:GO:0016021	P:phospholipid transport; P:lipid translocation; F:magnesium ion binding; F:ATP binding; F:ATP hydrolysis activity; F:ATPase-coupled intramembrane lipid transporter activity; C:integral component of membrane	EC:3.6.1; EC:7.6.2.1	Acting on acid anhydrides; P-type phospholipid transporter	NA	NA	NA
evm.model.Scaffold_1.1727	zinc finger CCCH domain-containing protein 20-like	366	20	0	74.43	1	F:GO:0046872	F:metal ion binding			NA	NA	NA
evm.model.Scaffold_1.1728	Glycosyl transferase, family 14	378	20	0	87.06	3	F:GO:0016757; C:GO:0005840; C:GO:0016021	F:glycosyltransferase activity; C:ribosome; C:integral component of membrane	EC:2.4	Glycosyltransferases	NA	NA	NA
evm.model.Scaffold_1.1731	homeobox protein 2-like	125	20	5.77906e-58	76.21	1	F:GO:0003677	F:DNA binding			NA	NA	NA
evm.model.Scaffold_1.1732	BRISC and BRCA1-A complex member 1	289	20	2.06445e-171	83.65	3	P:GO:0045739; C:GO:0070531; C:GO:0070552	P:positive regulation of DNA repair; C:BRCA1-A complex; C:BRISC complex			NA	NA	NA
evm.model.Scaffold_1.1733	PITH domain-containing protein 1	204	20	1.24938e-147	96.35	NA					NA	NA	NA
evm.model.Scaffold_1.1734	NADH dehydrogenase [ubiquinone] iron-sulfur protein 7, mitochondrial-like	216	20	1.95353e-146	94.6	9	P:GO:0009060; P:GO:0015990; P:GO:0022900; P:GO:0032981; F:GO:0008137; F:GO:0046872; F:GO:0048038; F:GO:0051539; C:GO:0005747	P:aerobic respiration; P:electron transport coupled proton transport; P:electron transport chain; P:mitochondrial respiratory chain complex I assembly; F:NADH dehydrogenase (ubiquinone) activity; F:metal ion binding; F:quinone binding; F:4 iron, 4 sulfur cluster binding; C:mitochondrial respiratory chain complex I	EC:7.1.1.2; EC:1.6.5.11; EC:1.6.5.2	NADH:ubiquinone reductase (H(+)-translocating); NADH dehydrogenase (quinone); NAD(P)H dehydrogenase (quinone)	NA	NA	NA
evm.model.Scaffold_1.1735	Hypothetical predicted protein	521	20	0	70.29	NA					NA	NA	NA
evm.model.Scaffold_1.1736	homeobox protein ATH1	352	20	4.87115e-172	75.82	4	P:GO:0006357; F:GO:0000978; F:GO:0000981; C:GO:0005634	P:regulation of transcription by RNA polymerase II; F:RNA polymerase II cis-regulatory region sequence-specific DNA binding; F:DNA-binding transcription factor activity, RNA polymerase II-specific; C:nucleus			NA	NA	NA
evm.model.Scaffold_1.1737	abscisic acid receptor PYL2-like	187	20	2.10767e-126	91.71	9	P:GO:0009738; P:GO:0043086; P:GO:0080163; F:GO:0004864; F:GO:0010427; F:GO:0038023; C:GO:0005634; C:GO:0005737; C:GO:0005886	P:abscisic acid-activated signaling pathway; P:negative regulation of catalytic activity; P:regulation of protein serine/threonine phosphatase activity; F:protein phosphatase inhibitor activity; F:abscisic acid binding; F:signaling receptor activity; C:nucleus; C:cytoplasm; C:plasma membrane			NA	NA	NA
evm.model.Scaffold_1.1738	K(+) efflux antiporter 4-like	464	20	0	96.58	8	P:GO:0006325; P:GO:0016575; P:GO:0071805; P:GO:0098656; P:GO:1902600; F:GO:0004407; F:GO:0015386; C:GO:0016021	P:chromatin organization; P:histone deacetylation; P:potassium ion transmembrane transport; P:anion transmembrane transport; P:proton transmembrane transport; F:histone deacetylase activity; F:potassium:proton antiporter activity; C:integral component of membrane	EC:3.5.1.98; EC:7	Histone deacetylase; Translocases	NA	NA	NA
evm.model.Scaffold_1.1739	histone deacetylase 2	285	20	0	92.54	4	P:GO:0006325; P:GO:0016575; F:GO:0004407; C:GO:0000118	P:chromatin organization; P:histone deacetylation; F:histone deacetylase activity; C:histone deacetylase complex	EC:3.5.1.98	Histone deacetylase	NA	NA	NA
evm.model.Scaffold_1.1740	calcineurin B-like protein 10	165	20	1.21579e-105	95.19	9	P:GO:0019722; P:GO:0042538; P:GO:0043266; P:GO:0050801; F:GO:0005509; F:GO:0019900; C:GO:0005886; C:GO:0009705; C:GO:0016021	P:calcium-mediated signaling; P:hyperosmotic salinity response; P:regulation of potassium ion transport; P:ion homeostasis; F:calcium ion binding; F:kinase binding; C:plasma membrane; C:plant-type vacuole membrane; C:integral component of membrane			NA	NA	NA
evm.model.Scaffold_1.1741	Hypothetical predicted protein	263	20	5.89377e-137	77.17	NA					NA	NA	NA
evm.model.Scaffold_1.1742	zinc transporter 4, chloroplastic	411	20	0	85.01	4	P:GO:0071577; F:GO:0005385; C:GO:0005886; C:GO:0016021	P:zinc ion transmembrane transport; F:zinc ion transmembrane transporter activity; C:plasma membrane; C:integral component of membrane	EC:7	Translocases	NA	NA	NA
evm.model.Scaffold_1.1743	NDR1/HIN1-like protein 26	278	20	1.55716e-140	77.4	1	C:GO:0016021	C:integral component of membrane			NA	NA	NA
evm.model.Scaffold_1.1744	LOB domain-containing protein 22-like	204	20	7.94206e-49	67.41	NA					NA	NA	NA
evm.model.Scaffold_1.1745	acyl-lipid (9-3)-desaturase-like	219	20	4.37938e-133	88.28	3	P:GO:0006629; F:GO:0016717; C:GO:0016021	P:lipid metabolic process; F:oxidoreductase activity, acting on paired donors, with oxidation of a pair of donors resulting in the reduction of molecular oxygen to two molecules of water; C:integral component of membrane	EC:1.14.19	Acting on paired donors, with incorporation or reduction of molecular oxygen. The oxygen incorporated need not be derived from O(2)	NA	NA	NA
evm.model.Scaffold_1.1749	ATP-dependent zinc metalloprotease FTSH 4, mitochondrial	398	20	6.37876e-169	93.47	8	P:GO:0006508; F:GO:0004176; F:GO:0004222; F:GO:0005524; F:GO:0016887; F:GO:0097573; C:GO:0009534; C:GO:0016021	P:proteolysis; F:ATP-dependent peptidase activity; F:metalloendopeptidase activity; F:ATP binding; F:ATP hydrolysis activity; F:glutathione oxidoreductase activity; C:chloroplast thylakoid; C:integral component of membrane	EC:3.4.24; EC:3.6.1; EC:1.8	Acting on peptide bonds (peptidases); Acting on acid anhydrides; Acting on a sulfur group of donors	NA	NA	NA
evm.model.Scaffold_1.1750	protein indeterminate-domain 12-like	504	20	0	73.08	2	F:GO:0003700; C:GO:0005634	F:DNA-binding transcription factor activity; C:nucleus			NA	NA	NA
evm.model.Scaffold_1.1751	probable ADP,ATP carrier protein At5g56450	121	20	8.47003e-54	82.56	6	P:GO:0140021; P:GO:1901029; P:GO:1990544; F:GO:0005471; C:GO:0005743; C:GO:0016021	P:mitochondrial ADP transmembrane transport; P:negative regulation of mitochondrial outer membrane permeabilization involved in apoptotic signaling pathway; P:mitochondrial ATP transmembrane transport; F:ATP:ADP antiporter activity; C:mitochondrial inner membrane; C:integral component of membrane	EC:7	Translocases	NA	NA	NA
evm.model.Scaffold_1.1752	Thioredoxin superfamily protein	163	20	1.55798e-73	82.22	1	F:GO:0097573	F:glutathione oxidoreductase activity	EC:1.8	Acting on a sulfur group of donors	NA	NA	NA
evm.model.Scaffold_1.1753	DUF3511 domain protein	121	20	6.46498e-53	71.97	NA					NA	NA	NA
evm.model.Scaffold_1.1754	S-adenosyl-L-methionine-dependent methyltransferases superfamily protein	551	20	0	82.79	2	P:GO:0030488; F:GO:0008168	P:tRNA methylation; F:methyltransferase activity	EC:2.1.1	Transferring one-carbon groups	NA	NA	NA
evm.model.Scaffold_1.1755	Hypothetical predicted protein	505	20	0	88.92	4	P:GO:0090305; F:GO:0004518; F:GO:0046872; C:GO:0005634	P:nucleic acid phosphodiester bond hydrolysis; F:nuclease activity; F:metal ion binding; C:nucleus	EC:3.1	Acting on ester bonds	NA	NA	NA
evm.model.Scaffold_1.1756	ran-binding protein 1 homolog c-like	222	20	7.01984e-134	90.6	7	P:GO:0006913; P:GO:0015031; P:GO:0050790; P:GO:0051028; F:GO:0005096; C:GO:0005643; C:GO:0005737	P:nucleocytoplasmic transport; P:protein transport; P:regulation of catalytic activity; P:mRNA transport; F:GTPase activator activity; C:nuclear pore; C:cytoplasm			NA	NA	NA
evm.model.Scaffold_1.1757	aminopeptidase M1	181	20	2.57853e-83	70.97	7	P:GO:0006508; P:GO:0043171; F:GO:0008270; F:GO:0042277; F:GO:0070006; C:GO:0005737; C:GO:0016020	P:proteolysis; P:peptide catabolic process; F:zinc ion binding; F:peptide binding; F:metalloaminopeptidase activity; C:cytoplasm; C:membrane	EC:3.4.11	Acting on peptide bonds (peptidases)	NA	NA	NA
evm.model.Scaffold_1.1758	(S)-coclaurine N-methyltransferase-like	119	20	3.17385e-67	88.32	3	P:GO:0008610; P:GO:0032259; F:GO:0008168	P:lipid biosynthetic process; P:methylation; F:methyltransferase activity	EC:2.1.1	Transferring one-carbon groups	NA	NA	NA
evm.model.Scaffold_1.1759	probable WRKY transcription factor 50	155	20	2.13528e-60	72.18	1	F:GO:0003677	F:DNA binding			NA	NA	NA
evm.model.Scaffold_1.1760	17.9 kDa class II heat shock protein	252	20	1.31786e-86	88.83	8	P:GO:0006457; P:GO:0009408; P:GO:0009651; P:GO:0042542; P:GO:0051259; F:GO:0043621; F:GO:0051082; C:GO:0005737	P:protein folding; P:response to heat; P:response to salt stress; P:response to hydrogen peroxide; P:protein complex oligomerization; F:protein self-association; F:unfolded protein binding; C:cytoplasm			NA	NA	NA
evm.model.Scaffold_1.1762	solute carrier family 25 member 44-like	352	20	0	85.2	2	P:GO:0055085; C:GO:0016021	P:transmembrane transport; C:integral component of membrane			NA	NA	NA
evm.model.Scaffold_1.1763	protein BIG GRAIN 1-like B	416	20	5.3616e-150	63.85	1	C:GO:0016020	C:membrane			NA	NA	NA
evm.model.Scaffold_1.1764	thermospermine synthase ACAULIS5-like	339	20	0	92.45	2	P:GO:0006596; F:GO:0010487	P:polyamine biosynthetic process; F:thermospermine synthase activity	EC:2.5.1.79	Thermospermine synthase	NA	NA	NA
evm.model.Scaffold_1.1765	Hypothetical predicted protein	379	20	2.22083e-173	63.75	NA					NA	NA	NA
evm.model.Scaffold_1.1766	cytokinin dehydrogenase 7	519	20	0	82.92	3	P:GO:0009690; F:GO:0019139; F:GO:0071949	P:cytokinin metabolic process; F:cytokinin dehydrogenase activity; F:FAD binding	EC:1.5.99.12	Cytokinin dehydrogenase	NA	NA	NA
evm.model.Scaffold_1.1767	myosin-15 isoform X1	1429	20	0	90.38	9	P:GO:0007015; P:GO:0030050; F:GO:0000146; F:GO:0005516; F:GO:0005524; F:GO:0051015; C:GO:0005737; C:GO:0016459; C:GO:0031982	P:actin filament organization; P:vesicle transport along actin filament; F:microfilament motor activity; F:calmodulin binding; F:ATP binding; F:actin filament binding; C:cytoplasm; C:myosin complex; C:vesicle	EC:5.6.1.8	Myosin ATPase	NA	NA	NA
evm.model.Scaffold_1.1768	endoglucanase 16	472	20	0	85.89	2	P:GO:0030245; F:GO:0008810	P:cellulose catabolic process; F:cellulase activity	EC:3.2.1.4	Cellulase	NA	NA	NA
evm.model.Scaffold_1.1769	fatty-acid-binding protein 2	281	20	1.12734e-167	83.76	3	F:GO:0005504; F:GO:0016872; C:GO:0009570	F:fatty acid binding; F:intramolecular lyase activity; C:chloroplast stroma	EC:5.5.1	Intramolecular lyases	NA	NA	NA
evm.model.Scaffold_1.1771	alpha/beta-Hydrolases superfamily protein	285	20	1.71727e-149	82	4	P:GO:0009820; F:GO:0016746; F:GO:0018771; F:GO:0052823	P:alkaloid metabolic process; F:acyltransferase activity; F:2-hydroxy-6-oxonona-2,4-dienedioate hydrolase activity; F:2-hydroxy-6-oxonona-2,4,7-trienedioate hydrolase activity	EC:2.3; EC:3.7.1.14	Acyltransferases; 2-hydroxy-6-oxonona-2,4-dienedioate hydrolase	NA	NA	NA
evm.model.Scaffold_1.1772	DUF1677 family protein	142	20	1.80597e-80	85	NA					NA	NA	NA
evm.model.Scaffold_1.1774	polyadenylate-binding protein-interacting protein 7 isoform X1	197	20	7.38417e-57	75.31	NA					NA	NA	NA
evm.model.Scaffold_1.1775	Hypothetical predicted protein	430	20	0	78.88	NA					NA	NA	NA
evm.model.Scaffold_1.1776	Mitochondrial substrate carrier family protein	387	20	0	90.76	2	P:GO:0055085; C:GO:0016021	P:transmembrane transport; C:integral component of membrane			NA	NA	NA
evm.model.Scaffold_1.1778	probable sugar phosphate/phosphate translocator At2g25520	351	20	0	94.33	5	P:GO:0008643; P:GO:0055085; F:GO:0015297; C:GO:0005794; C:GO:0016021	P:carbohydrate transport; P:transmembrane transport; F:antiporter activity; C:Golgi apparatus; C:integral component of membrane	EC:7	Translocases	NA	NA	NA
evm.model.Scaffold_1.1780	ethylene-responsive transcription factor SHINE 2-like	213	20	2.10638e-56	67.97	6	P:GO:0006355; P:GO:0006952; P:GO:0009873; F:GO:0003677; F:GO:0003700; C:GO:0005634	P:regulation of transcription, DNA-templated; P:defense response; P:ethylene-activated signaling pathway; F:DNA binding; F:DNA-binding transcription factor activity; C:nucleus			NA	NA	NA
evm.model.Scaffold_1.1781	RNA-dependent RNA polymerase 6	1200	20	0	86.1	11	P:GO:0001172; P:GO:0009616; P:GO:0010267; P:GO:0010492; P:GO:0048366; P:GO:0048467; P:GO:0048544; P:GO:0070919; F:GO:0003723; F:GO:0003968; C:GO:0031380	P:transcription, RNA-templated; P:RNAi-mediated antiviral immune response; P:primary ta-siRNA processing; P:maintenance of shoot apical meristem identity; P:leaf development; P:gynoecium development; P:recognition of pollen; P:production of siRNA involved in gene silencing by small RNA; F:RNA binding; F:RNA-directed 5'-3' RNA polymerase activity; C:nuclear RNA-directed RNA polymerase complex	EC:2.7.7.48	RNA-directed RNA polymerase	NA	NA	NA
evm.model.Scaffold_1.1782	Hypothetical predicted protein	139	20	1.27225e-77	85.49	NA					NA	NA	NA
evm.model.Scaffold_1.1783	EIN3-binding F box protein 1	658	20	0	82.77	2	P:GO:0031146; C:GO:0019005	P:SCF-dependent proteasomal ubiquitin-dependent protein catabolic process; C:SCF ubiquitin ligase complex			NA	NA	NA
evm.model.Scaffold_1.1784	Hypothetical predicted protein	475	20	0	68.84	1	C:GO:0005856	C:cytoskeleton			NA	NA	NA
evm.model.Scaffold_1.1786	ATP-dependent RNA helicase RhlB	637	20	0	69.69	1	F:GO:0004386	F:helicase activity			NA	NA	NA
evm.model.Scaffold_1.1791	nucleotide/sugar transporter family protein	172	20	1.65634e-77	90.19	13	P:GO:0006491; P:GO:0008643; P:GO:0015787; P:GO:0015789; P:GO:0030148; P:GO:0036071; P:GO:1990569; F:GO:0005461; F:GO:0005462; F:GO:0005463; F:GO:0015297; C:GO:0005802; C:GO:0016021	P:N-glycan processing; P:carbohydrate transport; P:UDP-glucuronic acid transmembrane transport; P:UDP-N-acetylgalactosamine transmembrane transport; P:sphingolipid biosynthetic process; P:N-glycan fucosylation; P:UDP-N-acetylglucosamine transmembrane transport; F:UDP-glucuronic acid transmembrane transporter activity; F:UDP-N-acetylglucosamine transmembrane transporter activity; F:UDP-N-acetylgal…	EC:7	Translocases	NA	NA	NA
evm.model.Scaffold_1.1792	Hypothetical predicted protein	772	20	0	80.17	3	P:GO:0007131; P:GO:0010581; C:GO:0009507	P:reciprocal meiotic recombination; P:regulation of starch biosynthetic process; C:chloroplast			NA	NA	NA
evm.model.Scaffold_1.1794	14 kDa proline-rich protein DC2.15-like	128	20	5.0467e-62	80.86	NA					NA	NA	NA
evm.model.Scaffold_1.1796	probable glycosyltransferase At5g20260	338	20	0	83.09	4	P:GO:0006486; F:GO:0102983; C:GO:0000139; C:GO:0016021	P:protein glycosylation; F:xylogalacturonan beta-1,3-xylosyltransferase activity; C:Golgi membrane; C:integral component of membrane	EC:2.4.2.41	Xylogalacturonan beta-1,3-xylosyltransferase	NA	NA	NA
evm.model.Scaffold_1.1797	Uncharacterized vacuolar membrane protein YML018C	392	20	0	91.79	2	P:GO:0090087; C:GO:0016021	P:regulation of peptide transport; C:integral component of membrane			NA	NA	NA
evm.model.Scaffold_1.1803	probable anion transporter 5	442	20	0	92.81	6	P:GO:0006817; P:GO:0050896; P:GO:0055085; F:GO:0005315; C:GO:0005794; C:GO:0016021	P:phosphate ion transport; P:response to stimulus; P:transmembrane transport; F:inorganic phosphate transmembrane transporter activity; C:Golgi apparatus; C:integral component of membrane	EC:7	Translocases	NA	NA	NA
evm.model.Scaffold_1.1804	40S ribosomal protein S11-like	159	20	1.46789e-114	98.15	3	P:GO:0006412; F:GO:0003735; C:GO:0005840	P:translation; F:structural constituent of ribosome; C:ribosome			NA	NA	NA
evm.model.Scaffold_1.1806	hydroxyproline O-arabinosyltransferase 1	368	20	0	91.66	2	F:GO:0016757; C:GO:0016021	F:glycosyltransferase activity; C:integral component of membrane	EC:2.4	Glycosyltransferases	NA	NA	NA
evm.model.Scaffold_1.1807	neurochondrin isoform X1	236	20	3.78647e-120	81.99	NA					NA	NA	NA
evm.model.Scaffold_1.1808	hepatoma-derived growth factor-related protein 2	649	20	0	66.7	2	P:GO:0006310; P:GO:0022402	P:DNA recombination; P:cell cycle process			NA	NA	NA
evm.model.Scaffold_1.1809	MAM33, mitochondrial matrix glycoprotein	154	20	9.49023e-73	76.7	1	C:GO:0005759	C:mitochondrial matrix			NA	NA	NA
evm.model.Scaffold_1.1810	CHD3-type chromatin-remodeling factor PICKLE	1278	20	0	87.11	13	P:GO:0000122; P:GO:0006338; P:GO:0032508; F:GO:0003677; F:GO:0003678; F:GO:0003682; F:GO:0005524; F:GO:0016887; F:GO:0042393; F:GO:0046872; F:GO:0140658; C:GO:0000785; C:GO:0005634	P:negative regulation of transcription by RNA polymerase II; P:chromatin remodeling; P:DNA duplex unwinding; F:DNA binding; F:DNA helicase activity; F:chromatin binding; F:ATP binding; F:ATP hydrolysis activity; F:histone binding; F:metal ion binding; F:ATP-dependent chromatin remodeler activity; C:chromatin; C:nucleus	EC:3.6.1; EC:3.6.4.12	Acting on acid anhydrides; DNA helicase	NA	NA	NA
evm.model.Scaffold_1.1812	chaperone protein ClpB4, mitochondrial	976	20	0	92.55	7	P:GO:0006508; P:GO:0034605; P:GO:0042026; F:GO:0005524; F:GO:0008233; F:GO:0016887; C:GO:0009570	P:proteolysis; P:cellular response to heat; P:protein refolding; F:ATP binding; F:peptidase activity; F:ATP hydrolysis activity; C:chloroplast stroma	EC:3.6.1; EC:3.4	Acting on acid anhydrides; Acting on peptide bonds (peptidases)	NA	NA	NA
evm.model.Scaffold_10.6	vacuolar iron transporter homolog 1-like	226	20	4.71246e-111	82.41	7	P:GO:0006880; P:GO:0030026; P:GO:0034755; P:GO:0071421; F:GO:0005381; F:GO:0005384; C:GO:0016021	P:intracellular sequestering of iron ion; P:cellular manganese ion homeostasis; P:iron ion transmembrane transport; P:manganese ion transmembrane transport; F:iron ion transmembrane transporter activity; F:manganese ion transmembrane transporter activity; C:integral component of membrane	EC:7	Translocases	NA	NA	NA
evm.model.Scaffold_10.16	putative membrane protein	226	20	1.5739e-115	83.58	7	P:GO:0006880; P:GO:0030026; P:GO:0034755; P:GO:0071421; F:GO:0005381; F:GO:0005384; C:GO:0016021	P:intracellular sequestering of iron ion; P:cellular manganese ion homeostasis; P:iron ion transmembrane transport; P:manganese ion transmembrane transport; F:iron ion transmembrane transporter activity; F:manganese ion transmembrane transporter activity; C:integral component of membrane	EC:7	Translocases	NA	NA	NA
evm.model.Scaffold_10.40	probable protein phosphatase 2C 62 isoform X1	345	20	9.16093e-48	56.4	1	F:GO:0016791	F:phosphatase activity	EC:3.1.3	Acting on ester bonds	NA	NA	NA
evm.model.Scaffold_10.54	pantothenate kinase	364	20	0	94.66	6	P:GO:0015937; P:GO:0016310; F:GO:0004594; F:GO:0005524; C:GO:0005634; C:GO:0005829	P:coenzyme A biosynthetic process; P:phosphorylation; F:pantothenate kinase activity; F:ATP binding; C:nucleus; C:cytosol	EC:2.7.1.33	Pantothenate kinase	NA	NA	NA
evm.model.Scaffold_10.55	alpha-1,3-mannosyl-glycoprotein 2-beta-N-acetylglucosaminyltransferase isoform X2	203	20	7.96821e-114	90.31	8	P:GO:0006486; P:GO:0006491; P:GO:0006972; F:GO:0003827; F:GO:0016262; F:GO:0046872; C:GO:0005794; C:GO:0016021	P:protein glycosylation; P:N-glycan processing; P:hyperosmotic response; F:alpha-1,3-mannosylglycoprotein 2-beta-N-acetylglucosaminyltransferase activity; F:protein N-acetylglucosaminyltransferase activity; F:metal ion binding; C:Golgi apparatus; C:integral component of membrane	EC:2.4.1.94; EC:2.4.1.101	Protein N-acetylglucosaminyltransferase; Alpha-1,3-mannosyl-glycoprotein 2-beta-N-acetylglucosaminyltransferase	NA	NA	NA
evm.model.Scaffold_10.56	alpha-1,3-mannosyl-glycoprotein 2-beta-N-acetylglucosaminyltransferase isoform X1	263	20	6.97882e-102	82.03	8	P:GO:0006486; P:GO:0006491; P:GO:0006972; F:GO:0003827; F:GO:0016262; F:GO:0046872; C:GO:0005794; C:GO:0016021	P:protein glycosylation; P:N-glycan processing; P:hyperosmotic response; F:alpha-1,3-mannosylglycoprotein 2-beta-N-acetylglucosaminyltransferase activity; F:protein N-acetylglucosaminyltransferase activity; F:metal ion binding; C:Golgi apparatus; C:integral component of membrane	EC:2.4.1.94; EC:2.4.1.101	Protein N-acetylglucosaminyltransferase; Alpha-1,3-mannosyl-glycoprotein 2-beta-N-acetylglucosaminyltransferase	NA	NA	NA
evm.model.Scaffold_10.57	sorcin-like	165	20	3.06658e-108	93.61	4	P:GO:0007166; P:GO:0016567; F:GO:0004842; F:GO:0005509	P:cell surface receptor signaling pathway; P:protein ubiquitination; F:ubiquitin-protein transferase activity; F:calcium ion binding	EC:2	Transferases	NA	NA	NA
evm.model.Scaffold_10.58	Rossmann-fold superfamily protein	392	20	0	92.18	1	F:GO:0033728	F:divinyl chlorophyllide a 8-vinyl-reductase activity	EC:1.3.1.75	3,8-divinyl protochlorophyllide a 8-vinyl-reductase (NADPH)	NA	NA	NA
evm.model.Scaffold_10.59	DNA-directed RNA polymerase subunit beta	822	20	0	78.38	NA					NA	NA	NA
evm.model.Scaffold_10.60	probable serine/threonine-protein kinase at4g35230	514	20	0	90.68	7	P:GO:0006468; P:GO:0009742; P:GO:0042742; P:GO:0050832; F:GO:0004674; F:GO:0005524; C:GO:0005886	P:protein phosphorylation; P:brassinosteroid mediated signaling pathway; P:defense response to bacterium; P:defense response to fungus; F:protein serine/threonine kinase activity; F:ATP binding; C:plasma membrane	EC:2.7.1	Transferring phosphorus-containing groups	NA	NA	NA
evm.model.Scaffold_10.61	NAC domain containing protein 36	273	20	4.09137e-145	78.13	2	P:GO:0006355; F:GO:0003677	P:regulation of transcription, DNA-templated; F:DNA binding			NA	NA	NA
evm.model.Scaffold_10.62	cytokinin riboside 5'-monophosphate phosphoribohydrolase LOG5	267	20	9.51997e-130	89.82	4	P:GO:0009691; F:GO:0102682; C:GO:0005634; C:GO:0005829	P:cytokinin biosynthetic process; F:N6-(Delta2-isopentenyl)-adenosine 5'-monophosphate phosphoribohydrolase activity; C:nucleus; C:cytosol	EC:3.2.2	Glycosylases	NA	NA	NA
evm.model.Scaffold_10.64	expansin-like A2	281	20	1.13118e-152	84.83	3	P:GO:0019953; C:GO:0005576; C:GO:0016021	P:sexual reproduction; C:extracellular region; C:integral component of membrane			NA	NA	NA
evm.model.Scaffold_10.65	expansin-like A1	140	20	1.11764e-78	88.31	2	P:GO:0019953; C:GO:0005576	P:sexual reproduction; C:extracellular region			NA	NA	NA
evm.model.Scaffold_10.67	lysine histidine transporter-like 8	395	20	0	76.6	3	P:GO:0006865; C:GO:0005886; C:GO:0016021	P:amino acid transport; C:plasma membrane; C:integral component of membrane			NA	NA	NA
evm.model.Scaffold_10.68	late embryogenesis abundant protein	313	20	0	83.84	1	C:GO:0016021	C:integral component of membrane			NA	NA	NA
evm.model.Scaffold_10.69	rop guanine nucleotide exchange factor 1	564	20	0	87.63	2	P:GO:0050790; F:GO:0005085	P:regulation of catalytic activity; F:guanyl-nucleotide exchange factor activity			NA	NA	NA
evm.model.Scaffold_10.70	F-box protein SKIP23-like	399	20	0	79.47	NA					NA	NA	NA
evm.model.Scaffold_10.71	F-box/LRR-repeat protein 10	641	20	0	88.62	4	P:GO:0006955; P:GO:0031146; P:GO:0098542; C:GO:0019005	P:immune response; P:SCF-dependent proteasomal ubiquitin-dependent protein catabolic process; P:defense response to other organism; C:SCF ubiquitin ligase complex			NA	NA	NA
evm.model.Scaffold_10.72	serine/threonine-protein kinase STY46-like	553	20	0	90.55	6	P:GO:0006468; P:GO:0055085; F:GO:0004674; F:GO:0004712; F:GO:0005524; C:GO:0016021	P:protein phosphorylation; P:transmembrane transport; F:protein serine/threonine kinase activity; F:protein serine/threonine/tyrosine kinase activity; F:ATP binding; C:integral component of membrane	EC:2.7.12.1	Dual-specificity kinase	NA	NA	NA
evm.model.Scaffold_10.73	mechanosensitive ion channel protein 6-like	563	20	0	71.55	4	P:GO:0006820; P:GO:0055085; F:GO:0008381; C:GO:0005886	P:anion transport; P:transmembrane transport; F:mechanosensitive ion channel activity; C:plasma membrane	EC:7	Translocases	NA	NA	NA
evm.model.Scaffold_10.74	pentatricopeptide repeat-containing protein At2g17033	374	20	0	82.26	NA					NA	NA	NA
evm.model.Scaffold_10.75	DDB1- and CUL4-associated factor 8 isoform X2	500	20	0	82.18	2	C:GO:0005737; C:GO:0080008	C:cytoplasm; C:Cul4-RING E3 ubiquitin ligase complex			NA	NA	NA
evm.model.Scaffold_10.78	hippocampus abundant transcript 1	438	20	0	84.52	5	P:GO:0006817; P:GO:0050896; P:GO:0055085; F:GO:0022857; C:GO:0016021	P:phosphate ion transport; P:response to stimulus; P:transmembrane transport; F:transmembrane transporter activity; C:integral component of membrane	EC:7	Translocases	NA	NA	NA
evm.model.Scaffold_10.79	24-methylenesterol C-methyltransferase 2-like	363	20	0	93.49	4	P:GO:0016126; P:GO:0032259; F:GO:0008168; C:GO:0016021	P:sterol biosynthetic process; P:methylation; F:methyltransferase activity; C:integral component of membrane	EC:2.1.1	Transferring one-carbon groups	NA	NA	NA
evm.model.Scaffold_10.80	thioredoxin-like protein CDSP32, chloroplastic	236	20	2.146e-115	74.14	2	F:GO:0016656; F:GO:0016671	F:monodehydroascorbate reductase (NADH) activity; F:oxidoreductase activity, acting on a sulfur group of donors, disulfide as acceptor	EC:1.8.4; EC:1.6.5.4	Acting on a sulfur group of donors; Monodehydroascorbate reductase (NADH)	NA	NA	NA
evm.model.Scaffold_10.81	pentatricopeptide repeat-containing protein At4g35130, chloroplastic	804	20	0	79.14	6	P:GO:0046034; P:GO:1902600; F:GO:0005524; F:GO:0008270; C:GO:0016021; C:GO:0031090	P:ATP metabolic process; P:proton transmembrane transport; F:ATP binding; F:zinc ion binding; C:integral component of membrane; C:organelle membrane			NA	NA	NA
evm.model.Scaffold_10.82	ATP-dependent protease ATPase subunit HslU	140	20	3.65761e-48	66.38	4	P:GO:0006508; F:GO:0008233; C:GO:0016020; C:GO:0016021	P:proteolysis; F:peptidase activity; C:membrane; C:integral component of membrane			NA	NA	NA
evm.model.Scaffold_10.83	probable polyamine transporter At1g31830 isoform X2	464	20	0	93.03	3	P:GO:1902047; F:GO:0015203; C:GO:0016021	P:polyamine transmembrane transport; F:polyamine transmembrane transporter activity; C:integral component of membrane	EC:7	Translocases	NA	NA	NA
evm.model.Scaffold_10.84	Amine oxidase	532	20	0	84.73	1	F:GO:0016491	F:oxidoreductase activity	EC:1	Oxidoreductases	NA	NA	NA
evm.model.Scaffold_10.85	protein CHAPERONE-LIKE PROTEIN OF POR1, chloroplastic-like	289	20	2.76652e-167	84.33	1	C:GO:0016021	C:integral component of membrane			NA	NA	NA
evm.model.Scaffold_10.86	DNA double-strand break repair Rad50 ATPase	278	20	9.85733e-150	81.88	NA					NA	NA	NA
evm.model.Scaffold_10.87	nitrate regulatory gene2 protein-like	299	20	8.36897e-140	77.59	NA					NA	NA	NA
evm.model.Scaffold_10.88	RNA-binding protein 39-like	254	20	1.09468e-76	69.03	4	P:GO:0006397; P:GO:0006412; F:GO:0003723; C:GO:0005634	P:mRNA processing; P:translation; F:RNA binding; C:nucleus			NA	NA	NA
evm.model.Scaffold_10.89	probable ubiquitin-conjugating enzyme E2 23	1141	20	0	77.79	1	F:GO:0061631	F:ubiquitin conjugating enzyme activity	EC:2.3.2.23	E2 ubiquitin-conjugating enzyme	NA	NA	NA
evm.model.Scaffold_10.90	transcription factor ABORTED MICROSPORES	456	20	7.17483e-154	62.01	3	P:GO:2000112; F:GO:0046983; C:GO:0005634	P:regulation of cellular macromolecule biosynthetic process; F:protein dimerization activity; C:nucleus			NA	NA	NA
evm.model.Scaffold_10.91	aquaporin PIP2-7	245	20	6.45361e-164	93.29	5	P:GO:0006833; P:GO:0055085; F:GO:0015250; C:GO:0005886; C:GO:0016021	P:water transport; P:transmembrane transport; F:water channel activity; C:plasma membrane; C:integral component of membrane	EC:7	Translocases	NA	NA	NA
evm.model.Scaffold_10.92	hepaRaN-alpha-glucosaminide n-acetyltransferase	422	20	0	82.98	4	P:GO:0055085; F:GO:0015019; F:GO:0015267; C:GO:0016021	P:transmembrane transport; F:heparan-alpha-glucosaminide N-acetyltransferase activity; F:channel activity; C:integral component of membrane	EC:7; EC:2.3.1.78	Translocases; Heparan-alpha-glucosaminide N-acetyltransferase	NA	NA	NA
evm.model.Scaffold_10.93	probable BOI-related E3 ubiquitin-protein ligase 3	243	20	3.97607e-107	68.42	2	F:GO:0003824; F:GO:0046872	F:catalytic activity; F:metal ion binding			NA	NA	NA
evm.model.Scaffold_10.94	farnesylated protein 6	154	20	1.98095e-99	93.14	1	F:GO:0046872	F:metal ion binding			NA	NA	NA
evm.model.Scaffold_10.95	leucine-rich repeat receptor protein kinase EMS1-like	1312	20	0	82.04	6	P:GO:0006468; P:GO:0050832; F:GO:0004674; F:GO:0005524; C:GO:0005886; C:GO:0016021	P:protein phosphorylation; P:defense response to fungus; F:protein serine/threonine kinase activity; F:ATP binding; C:plasma membrane; C:integral component of membrane	EC:2.7.1	Transferring phosphorus-containing groups	NA	NA	NA
evm.model.Scaffold_10.96	basic leucine zipper 23-like	278	20	1.95955e-168	84.76	3	P:GO:0006357; F:GO:0000978; F:GO:0000981	P:regulation of transcription by RNA polymerase II; F:RNA polymerase II cis-regulatory region sequence-specific DNA binding; F:DNA-binding transcription factor activity, RNA polymerase II-specific			NA	NA	NA
evm.model.Scaffold_10.97	probable receptor-like serine/threonine-protein kinase At5g57670	614	20	0	77.93	5	P:GO:0018108; F:GO:0004674; F:GO:0004714; F:GO:0005524; C:GO:0005886	P:peptidyl-tyrosine phosphorylation; F:protein serine/threonine kinase activity; F:transmembrane receptor protein tyrosine kinase activity; F:ATP binding; C:plasma membrane	EC:2.7.10.1	Receptor protein-tyrosine kinase	NA	NA	NA
evm.model.Scaffold_10.98	rac-like GTP-binding protein 5	198	20	8.23663e-133	96.74	16	P:GO:0007015; P:GO:0007163; P:GO:0007264; P:GO:0008360; P:GO:0015031; P:GO:0030865; P:GO:0032956; F:GO:0003924; F:GO:0005525; F:GO:0019901; C:GO:0005634; C:GO:0005856; C:GO:0005886; C:GO:0005938; C:GO:0031410; C:GO:0042995	P:actin filament organization; P:establishment or maintenance of cell polarity; P:small GTPase mediated signal transduction; P:regulation of cell shape; P:protein transport; P:cortical cytoskeleton organization; P:regulation of actin cytoskeleton organization; F:GTPase activity; F:GTP binding; F:protein kinase binding; C:nucleus; C:cytoskeleton; C:plasma membrane; C:cell cortex; C:cytoplasmic ves…	EC:3.6.1	Acting on acid anhydrides	NA	NA	NA
evm.model.Scaffold_10.99	protein MCM10 homolog	301	20	2.29421e-175	83	7	P:GO:0006270; F:GO:0003688; F:GO:0003697; F:GO:0003924; F:GO:0005525; F:GO:0046872; C:GO:0031298	P:DNA replication initiation; F:DNA replication origin binding; F:single-stranded DNA binding; F:GTPase activity; F:GTP binding; F:metal ion binding; C:replication fork protection complex	EC:3.6.1	Acting on acid anhydrides	NA	NA	NA
evm.model.Scaffold_10.100	beta-galactosidase 13-like	700	20	0	85.89	4	P:GO:0005975; F:GO:0004565; F:GO:0030246; C:GO:0005773	P:carbohydrate metabolic process; F:beta-galactosidase activity; F:carbohydrate binding; C:vacuole	EC:3.2.1.23	Beta-galactosidase	NA	NA	NA
evm.model.Scaffold_10.101	myb-related protein 308-like	259	20	3.86556e-143	82.42	4	P:GO:0010224; P:GO:0045892; P:GO:1903086; F:GO:0000976	P:response to UV-B; P:negative regulation of transcription, DNA-templated; P:negative regulation of sinapate ester biosynthetic process; F:transcription cis-regulatory region binding			NA	NA	NA
evm.model.Scaffold_10.102	proteasome subunit alpha type-7	250	20	0	98.48	6	P:GO:0006511; P:GO:0010498; F:GO:0016787; C:GO:0005634; C:GO:0005737; C:GO:0019773	P:ubiquitin-dependent protein catabolic process; P:proteasomal protein catabolic process; F:hydrolase activity; C:nucleus; C:cytoplasm; C:proteasome core complex, alpha-subunit complex	EC:3	Hydrolases	NA	NA	NA
evm.model.Scaffold_10.103	protein EARLY-RESPONSIVE TO DEHYDRATION 7, chloroplastic-like	449	20	0	87.65	1	C:GO:0005886	C:plasma membrane			NA	NA	NA
evm.model.Scaffold_10.104	subtilisin-like protease SBT1.6	766	20	0	91.77	3	P:GO:0006508; F:GO:0004252; F:GO:0008240	P:proteolysis; F:serine-type endopeptidase activity; F:tripeptidyl-peptidase activity	EC:3.4.21; EC:3.4.14.10; EC:3.4.14.9	Acting on peptide bonds (peptidases); Tripeptidyl-peptidase II; Tripeptidyl-peptidase I	NA	NA	NA
evm.model.Scaffold_10.105	actin-depolymerizing factor 5	137	20	9.28216e-96	96.05	3	P:GO:0030042; F:GO:0003779; C:GO:0015629	P:actin filament depolymerization; F:actin binding; C:actin cytoskeleton			NA	NA	NA
evm.model.Scaffold_10.106	peptidyl-prolyl cis-trans isomerase CYP21-1	168	20	1.88367e-93	92.28	6	P:GO:0000413; P:GO:0006457; F:GO:0003755; F:GO:0016018; C:GO:0005737; C:GO:0043231	P:protein peptidyl-prolyl isomerization; P:protein folding; F:peptidyl-prolyl cis-trans isomerase activity; F:cyclosporin A binding; C:cytoplasm; C:intracellular membrane-bounded organelle	EC:5.2.1.8	Peptidylprolyl isomerase	NA	NA	NA
evm.model.Scaffold_10.107	serine/threonine-protein kinase-like protein ACR4	906	20	0	88.95	14	P:GO:0009786; P:GO:0009793; P:GO:0010311; P:GO:0046777; P:GO:0048439; P:GO:0048829; P:GO:0090627; F:GO:0004674; F:GO:0005524; F:GO:0042803; C:GO:0005886; C:GO:0009986; C:GO:0016021; C:GO:0030139	P:regulation of asymmetric cell division; P:embryo development ending in seed dormancy; P:lateral root formation; P:protein autophosphorylation; P:flower morphogenesis; P:root cap development; P:plant epidermal cell differentiation; F:protein serine/threonine kinase activity; F:ATP binding; F:protein homodimerization activity; C:plasma membrane; C:cell surface; C:integral component of membrane; C…	EC:2.7.1	Transferring phosphorus-containing groups	NA	NA	NA
evm.model.Scaffold_10.108	thaumatin-like protein 1	346	20	0	81.84	2	P:GO:0006952; C:GO:0016021	P:defense response; C:integral component of membrane			NA	NA	NA
evm.model.Scaffold_10.109	chaperone protein dnaJ 11, chloroplastic-like	105	20	2.60626e-34	67	2	C:GO:0016020; C:GO:0016021	C:membrane; C:integral component of membrane			NA	NA	NA
evm.model.Scaffold_10.110	PI-PLC X-box domain-containing protein DDB_G0293730	318	20	0	85.83	2	P:GO:0006629; F:GO:0004435	P:lipid metabolic process; F:phosphatidylinositol phospholipase C activity	EC:3.1.4.11; EC:3.1.4.3; EC:3.1.1	Phosphoinositide phospholipase C; Phospholipase C; Acting on ester bonds	NA	NA	NA
evm.model.Scaffold_10.111	dirigent protein 22-like	191	20	4.34434e-95	80.76	1	C:GO:0048046	C:apoplast			NA	NA	NA
evm.model.Scaffold_10.112	Hypothetical predicted protein	204	20	8.17319e-119	81.22	1	C:GO:0048046	C:apoplast			NA	NA	NA
evm.model.Scaffold_10.113	dirigent protein 22-like	217	20	9.57923e-66	70.38	1	C:GO:0005576	C:extracellular region			NA	NA	NA
evm.model.Scaffold_10.115	dirigent protein 23-like	220	20	8.12229e-107	86.06	1	C:GO:0048046	C:apoplast			NA	NA	NA
evm.model.Scaffold_10.117	Amidase family protein	496	20	0	86.91	2	F:GO:0016740; C:GO:0016021	F:transferase activity; C:integral component of membrane	EC:2	Transferases	NA	NA	NA
evm.model.Scaffold_10.118	eukaryotic translation initiation factor 4B3-like	375	20	0	79.49	3	P:GO:0006413; F:GO:0003729; F:GO:0003743	P:translational initiation; F:mRNA binding; F:translation initiation factor activity			NA	NA	NA
evm.model.Scaffold_10.119	magnesium transporter	279	20	0	93.61	5	P:GO:1903830; F:GO:0015095; C:GO:0005769; C:GO:0005886; C:GO:0016021	P:magnesium ion transmembrane transport; F:magnesium ion transmembrane transporter activity; C:early endosome; C:plasma membrane; C:integral component of membrane	EC:7	Translocases	NA	NA	NA
evm.model.Scaffold_10.120	peptidyl-prolyl cis-trans isomerase 1	172	20	2.01929e-119	98.2	5	P:GO:0000413; P:GO:0006457; F:GO:0003755; F:GO:0016018; C:GO:0005737	P:protein peptidyl-prolyl isomerization; P:protein folding; F:peptidyl-prolyl cis-trans isomerase activity; F:cyclosporin A binding; C:cytoplasm	EC:5.2.1.8	Peptidylprolyl isomerase	NA	NA	NA
evm.model.Scaffold_10.121	Hypothetical predicted protein	1984	20	0	79.82	5	P:GO:0006405; P:GO:0006606; F:GO:0017056; C:GO:0016020; C:GO:0044611	P:RNA export from nucleus; P:protein import into nucleus; F:structural constituent of nuclear pore; C:membrane; C:nuclear pore inner ring			NA	NA	NA
evm.model.Scaffold_10.122	bZIP transcription factor 29-like	420	20	0	77.61	3	P:GO:0006355; F:GO:0003700; C:GO:0005634	P:regulation of transcription, DNA-templated; F:DNA-binding transcription factor activity; C:nucleus			NA	NA	NA
evm.model.Scaffold_10.123	tRNA-dihydrouridine(47) synthase [NAD(P)(+)]-like	694	20	0	83.14	7	P:GO:0002943; P:GO:0006355; F:GO:0003677; F:GO:0003700; F:GO:0017150; F:GO:0046872; F:GO:0050660	P:tRNA dihydrouridine synthesis; P:regulation of transcription, DNA-templated; F:DNA binding; F:DNA-binding transcription factor activity; F:tRNA dihydrouridine synthase activity; F:metal ion binding; F:flavin adenine dinucleotide binding	EC:1.3	Acting on the CH-CH group of donors	NA	NA	NA
evm.model.Scaffold_10.124	amidophosphoribosyltransferase, chloroplastic-like	591	20	0	88.72	5	P:GO:0006189; P:GO:0009113; F:GO:0004044; F:GO:0051536; C:GO:0005737	P:'de novo' IMP biosynthetic process; P:purine nucleobase biosynthetic process; F:amidophosphoribosyltransferase activity; F:iron-sulfur cluster binding; C:cytoplasm	EC:2.4.2.14	Amidophosphoribosyltransferase	NA	NA	NA
evm.model.Scaffold_10.125	probable ribosome-binding factor A, chloroplastic	227	20	1.18238e-119	78.49	2	P:GO:0006364; F:GO:0043024	P:rRNA processing; F:ribosomal small subunit binding			NA	NA	NA
evm.model.Scaffold_10.128	transcription initiation factor TFIID subunit 14b-like	255	20	5.96825e-163	91.9	12	P:GO:0006338; P:GO:0006357; P:GO:0006413; P:GO:0009909; P:GO:0043981; P:GO:0048510; P:GO:0090239; P:GO:2000028; F:GO:0003743; F:GO:0042393; C:GO:0000812; C:GO:0035267	P:chromatin remodeling; P:regulation of transcription by RNA polymerase II; P:translational initiation; P:regulation of flower development; P:histone H4-K5 acetylation; P:regulation of timing of transition from vegetative to reproductive phase; P:regulation of histone H4 acetylation; P:regulation of photoperiodism, flowering; F:translation initiation factor activity; F:histone binding; C:Swr1 com…			NA	NA	NA
evm.model.Scaffold_10.131	pescadillo homolog	597	20	0	89.48	7	P:GO:0000463; P:GO:0000466; F:GO:0003723; F:GO:0043021; C:GO:0005654; C:GO:0030687; C:GO:0070545	P:maturation of LSU-rRNA from tricistronic rRNA transcript (SSU-rRNA, 5.8S rRNA, LSU-rRNA); P:maturation of 5.8S rRNA from tricistronic rRNA transcript (SSU-rRNA, 5.8S rRNA, LSU-rRNA); F:RNA binding; F:ribonucleoprotein complex binding; C:nucleoplasm; C:preribosome, large subunit precursor; C:PeBoW complex			NA	NA	NA
evm.model.Scaffold_10.132	auxin-induced protein 15A-like	102	20	3.25003e-50	82.6	1	P:GO:0009733	P:response to auxin			NA	NA	NA
evm.model.Scaffold_10.133	auxin-induced protein 15A-like	107	20	2.64457e-49	77.42	1	P:GO:0009733	P:response to auxin			NA	NA	NA
evm.model.Scaffold_10.134	5'-methylthioadenosine/S-adenosylhomocysteine nucleosidase 1-like	335	20	6.93903e-109	64.89	3	P:GO:0009116; P:GO:0019509; F:GO:0008930	P:nucleoside metabolic process; P:L-methionine salvage from methylthioadenosine; F:methylthioadenosine nucleosidase activity	EC:3.2.2.16	Methylthioadenosine nucleosidase	NA	NA	NA
evm.model.Scaffold_10.135	putative ER lumen protein-retaining receptor C28H8.4	175	20	2.44964e-113	94.69	5	P:GO:0006621; P:GO:0015031; F:GO:0046923; C:GO:0005789; C:GO:0016021	P:protein retention in ER lumen; P:protein transport; F:ER retention sequence binding; C:endoplasmic reticulum membrane; C:integral component of membrane			NA	NA	NA
evm.model.Scaffold_10.137	Hypothetical predicted protein	2053	20	0	69.11	2	P:GO:0042254; C:GO:0005730	P:ribosome biogenesis; C:nucleolus			NA	NA	NA
evm.model.Scaffold_10.138	protein XAP5 CIRCADIAN TIMEKEEPER isoform X1	350	20	0	91.31	2	P:GO:0006325; C:GO:0005634	P:chromatin organization; C:nucleus			NA	NA	NA
evm.model.Scaffold_10.140	arginine decarboxylase-like	719	20	0	87.61	4	P:GO:0006527; P:GO:0008295; P:GO:0033388; F:GO:0008792	P:arginine catabolic process; P:spermidine biosynthetic process; P:putrescine biosynthetic process from arginine; F:arginine decarboxylase activity	EC:4.1.1.19	Arginine decarboxylase	NA	NA	NA
evm.model.Scaffold_10.141	ubiquitin fusion degradation protein 1 homolog isoform X1	235	20	1.00278e-130	85.39	1	P:GO:0006511	P:ubiquitin-dependent protein catabolic process			NA	NA	NA
evm.model.Scaffold_10.142	kinesin-like protein KIN-7E isoform X1	914	20	0	82.86	6	P:GO:0007018; F:GO:0003777; F:GO:0005524; F:GO:0008017; F:GO:0016787; C:GO:0005874	P:microtubule-based movement; F:microtubule motor activity; F:ATP binding; F:microtubule binding; F:hydrolase activity; C:microtubule	EC:3	Hydrolases	NA	NA	NA
evm.model.Scaffold_10.143	fructose-bisphosphate aldolase 1, chloroplastic	398	20	0	94.58	4	P:GO:0006096; P:GO:0030388; F:GO:0004332; C:GO:0005829	P:glycolytic process; P:fructose 1,6-bisphosphate metabolic process; F:fructose-bisphosphate aldolase activity; C:cytosol	EC:4.1.2.13	Fructose-bisphosphate aldolase	NA	NA	NA
evm.model.Scaffold_10.144	zinc finger protein GIS2-like	251	20	0	94.24	2	F:GO:0003677; F:GO:0008270	F:DNA binding; F:zinc ion binding			NA	NA	NA
evm.model.Scaffold_10.145	zinc finger CCCH domain-containing protein 19	1216	20	0	75.68	2	F:GO:0003677; F:GO:0046872	F:DNA binding; F:metal ion binding			NA	NA	NA
evm.model.Scaffold_10.146	GATA transcription factor 5-like	127	20	2.89403e-35	72.48	3	P:GO:0006355; P:GO:0030154; F:GO:0003677	P:regulation of transcription, DNA-templated; P:cell differentiation; F:DNA binding			NA	NA	NA
evm.model.Scaffold_10.147	subtilisin-like protease SBT3.9 isoform X1	569	20	0	82.75	3	P:GO:0006508; F:GO:0004252; C:GO:0016021	P:proteolysis; F:serine-type endopeptidase activity; C:integral component of membrane	EC:3.4.21	Acting on peptide bonds (peptidases)	NA	NA	NA
evm.model.Scaffold_10.148	protein DETOXIFICATION 46, chloroplastic-like	452	20	0	89.49	5	P:GO:0042908; P:GO:0055085; F:GO:0015297; F:GO:0042910; C:GO:0016021	P:xenobiotic transport; P:transmembrane transport; F:antiporter activity; F:xenobiotic transmembrane transporter activity; C:integral component of membrane	EC:7	Translocases	NA	NA	NA
evm.model.Scaffold_10.149	kinesin-like protein KIN-7D, mitochondrial isoform X1	991	20	0	89.39	7	P:GO:0007018; F:GO:0003777; F:GO:0005524; F:GO:0008017; F:GO:0016887; C:GO:0005871; C:GO:0005874	P:microtubule-based movement; F:microtubule motor activity; F:ATP binding; F:microtubule binding; F:ATP hydrolysis activity; C:kinesin complex; C:microtubule	EC:3.6.1	Acting on acid anhydrides	NA	NA	NA
evm.model.Scaffold_10.150	protein IQ-DOMAIN 1-like	462	20	0	79.25	NA					NA	NA	NA
evm.model.Scaffold_10.151	Purple acid phosphatase	468	20	0	89.23	4	P:GO:0006950; P:GO:0016311; F:GO:0003993; F:GO:0046872	P:response to stress; P:dephosphorylation; F:acid phosphatase activity; F:metal ion binding	EC:3.1.3.2	Acid phosphatase	NA	NA	NA
evm.model.Scaffold_10.152	chromatin remodeling protein SHL	217	20	2.90513e-144	90.65	13	P:GO:0006325; P:GO:0006355; P:GO:0032259; P:GO:0035067; P:GO:0070544; P:GO:2000028; F:GO:0000976; F:GO:0003682; F:GO:0008168; F:GO:0035064; F:GO:0046872; F:GO:0140680; C:GO:0005634	P:chromatin organization; P:regulation of transcription, DNA-templated; P:methylation; P:negative regulation of histone acetylation; P:histone H3-K36 demethylation; P:regulation of photoperiodism, flowering; F:transcription cis-regulatory region binding; F:chromatin binding; F:methyltransferase activity; F:methylated histone binding; F:metal ion binding; F:histone H3-di/monomethyl-lysine-36 demet…	EC:1.14.11.27; EC:2.1.1	[Histone H3]-dimethyl-L-lysine(36) demethylase; Transferring one-carbon groups	NA	NA	NA
evm.model.Scaffold_10.153	BEL1-like homeodomain protein 6	559	20	0	69.54	2	P:GO:0006355; F:GO:0003677	P:regulation of transcription, DNA-templated; F:DNA binding			NA	NA	NA
evm.model.Scaffold_10.154	43kDa postsynaptic	437	20	0	79.79	NA					NA	NA	NA
evm.model.Scaffold_10.155	chaperone protein dnaJ 10-like isoform X1	313	20	7.69952e-169	81.12	NA					NA	NA	NA
evm.model.Scaffold_10.156	bZIP transcription factor 11-like	158	20	1.64771e-66	76.81	4	P:GO:0045893; F:GO:0000976; F:GO:0003700; C:GO:0005634	P:positive regulation of transcription, DNA-templated; F:transcription cis-regulatory region binding; F:DNA-binding transcription factor activity; C:nucleus			NA	NA	NA
evm.model.Scaffold_10.158	phosphatidylinositol/phosphatidylcholine transfer protein SFH12-like isoform X1	507	20	0	81.2	1	C:GO:0016021	C:integral component of membrane			NA	NA	NA
evm.model.Scaffold_10.159	AAA-ATPase At3g50940-like	347	20	1.66149e-179	81.81	2	F:GO:0005524; F:GO:0016887	F:ATP binding; F:ATP hydrolysis activity	EC:3.6.1	Acting on acid anhydrides	NA	NA	NA
evm.model.Scaffold_10.161	hypothetical protein C2S52_011300	219	20	8.94987e-62	62.22	2	C:GO:0016020; C:GO:0016021	C:membrane; C:integral component of membrane			NA	NA	NA
evm.model.Scaffold_10.162	glucose-1-phosphate adenylyltransferase large subunit 1	526	20	0	90.32	5	P:GO:0005978; P:GO:0019252; F:GO:0005524; F:GO:0008878; C:GO:0009507	P:glycogen biosynthetic process; P:starch biosynthetic process; F:ATP binding; F:glucose-1-phosphate adenylyltransferase activity; C:chloroplast	EC:2.7.7.27	Glucose-1-phosphate adenylyltransferase	NA	NA	NA
evm.model.Scaffold_10.163	F-box protein At2g16365-like	118	20	3.67883e-23	58.96	1	P:GO:0010099	P:regulation of photomorphogenesis			NA	NA	NA
evm.model.Scaffold_10.164	probable pinoresinol-lariciresinol reductase 3	309	20	0	88.37	7	P:GO:0033194; P:GO:0046274; P:GO:1900057; F:GO:0005507; F:GO:0047526; F:GO:0052716; C:GO:0048046	P:response to hydroperoxide; P:lignin catabolic process; P:positive regulation of leaf senescence; F:copper ion binding; F:2'-hydroxyisoflavone reductase activity; F:hydroquinone:oxygen oxidoreductase activity; C:apoplast	EC:1.10.3.2; EC:1.3.1.45	Laccase; 2'-hydroxyisoflavone reductase	NA	NA	NA
evm.model.Scaffold_10.165	universal stress protein PHOS34-like	174	20	2.3272e-106	92.58	1	F:GO:0016787	F:hydrolase activity	EC:3	Hydrolases	NA	NA	NA
evm.model.Scaffold_10.167	3-ketoacyl-CoA synthase 4-like	512	20	0	89.3	3	P:GO:0006633; F:GO:0102756; C:GO:0016021	P:fatty acid biosynthetic process; F:very-long-chain 3-ketoacyl-CoA synthase activity; C:integral component of membrane	EC:2.3.1.199	Very-long-chain 3-oxoacyl-CoA synthase	NA	NA	NA
evm.model.Scaffold_10.170	probable LRR receptor-like serine/threonine-protein kinase At2g16250	131	20	4.04537e-64	84.69	6	P:GO:0006468; P:GO:0050832; F:GO:0004672; F:GO:0005524; C:GO:0005886; C:GO:0016021	P:protein phosphorylation; P:defense response to fungus; F:protein kinase activity; F:ATP binding; C:plasma membrane; C:integral component of membrane	EC:2.7.1	Transferring phosphorus-containing groups	NA	NA	NA
evm.model.Scaffold_10.171	Mitochondrial transcription termination factor family protein	667	20	0	84.84	5	P:GO:0006353; P:GO:0006355; P:GO:0032502; F:GO:0003690; C:GO:0009507	P:DNA-templated transcription, termination; P:regulation of transcription, DNA-templated; P:developmental process; F:double-stranded DNA binding; C:chloroplast			NA	NA	NA
evm.model.Scaffold_10.172	BTB/POZ domain-containing protein At3g05675-like	491	20	0	82.46	1	P:GO:0016567	P:protein ubiquitination			NA	NA	NA
evm.model.Scaffold_10.173	cyclase-associated protein 1-like	474	20	0	89.88	6	P:GO:0007010; P:GO:0019933; P:GO:0045761; F:GO:0003779; F:GO:0008179; C:GO:0005737	P:cytoskeleton organization; P:cAMP-mediated signaling; P:regulation of adenylate cyclase activity; F:actin binding; F:adenylate cyclase binding; C:cytoplasm			NA	NA	NA
evm.model.Scaffold_10.174	Glucan endo-1,3-beta-D-glucosidase	453	20	0	86.09	9	P:GO:0005975; P:GO:0006468; P:GO:0007010; F:GO:0003779; F:GO:0004672; F:GO:0005524; F:GO:0042973; C:GO:0016021; C:GO:0046658	P:carbohydrate metabolic process; P:protein phosphorylation; P:cytoskeleton organization; F:actin binding; F:protein kinase activity; F:ATP binding; F:glucan endo-1,3-beta-D-glucosidase activity; C:integral component of membrane; C:anchored component of plasma membrane	EC:2.7.1; EC:3.2.1.21; EC:3.2.1.39	Transferring phosphorus-containing groups; Beta-glucosidase; Glucan endo-1,3-beta-D-glucosidase	NA	NA	NA
evm.model.Scaffold_10.175	coatomer subunit gamma-2	887	20	0	96.31	10	P:GO:0006886; P:GO:0006888; P:GO:0006891; P:GO:0009306; F:GO:0005198; F:GO:0016765; C:GO:0000139; C:GO:0005783; C:GO:0005793; C:GO:0030126	P:intracellular protein transport; P:endoplasmic reticulum to Golgi vesicle-mediated transport; P:intra-Golgi vesicle-mediated transport; P:protein secretion; F:structural molecule activity; F:transferase activity, transferring alkyl or aryl (other than methyl) groups; C:Golgi membrane; C:endoplasmic reticulum; C:endoplasmic reticulum-Golgi intermediate compartment; C:COPI vesicle coat	EC:2.5.1	Transferring alkyl or aryl groups, other than methyl groups	NA	NA	NA
evm.model.Scaffold_10.176	ras-related protein Rab7	206	20	2.06616e-148	97.43	3	F:GO:0003924; F:GO:0005525; C:GO:0005774	F:GTPase activity; F:GTP binding; C:vacuolar membrane	EC:3.6.1	Acting on acid anhydrides	NA	NA	NA
evm.model.Scaffold_10.177	BURP domain-containing protein BNM2A-like	265	20	4.97823e-144	85.16	NA					NA	NA	NA
evm.model.Scaffold_10.178	rRNA-processing protein utp23 homolog	143	20	1.18708e-83	92.67	4	P:GO:0006364; F:GO:0070181; C:GO:0005730; C:GO:0032040	P:rRNA processing; F:small ribosomal subunit rRNA binding; C:nucleolus; C:small-subunit processome			NA	NA	NA
evm.model.Scaffold_10.179	BURP domain protein USPL1-like	298	20	3.46683e-149	74.98	NA					NA	NA	NA
evm.model.Scaffold_10.180	putative pentatricopeptide repeat-containing protein At2g02150	619	20	0	85.96	NA					NA	NA	NA
evm.model.Scaffold_10.181	phosphatidylinositol 4-kinase alpha 1-like	1695	20	0	91.03	6	P:GO:0016310; P:GO:0046854; P:GO:0048015; F:GO:0004430; C:GO:0005737; C:GO:0005886	P:phosphorylation; P:phosphatidylinositol phosphate biosynthetic process; P:phosphatidylinositol-mediated signaling; F:1-phosphatidylinositol 4-kinase activity; C:cytoplasm; C:plasma membrane	EC:2.7.1.67	1-phosphatidylinositol 4-kinase	NA	NA	NA
evm.model.Scaffold_10.182	ABC transporter I family member 10-like	267	20	2.47315e-162	86.64	5	P:GO:0009658; P:GO:0055076; P:GO:0055085; F:GO:0005524; C:GO:0009706	P:chloroplast organization; P:transition metal ion homeostasis; P:transmembrane transport; F:ATP binding; C:chloroplast inner membrane			NA	NA	NA
evm.model.Scaffold_10.183	oxidation resistance protein 1-like isoform X1	336	20	8.38766e-163	75.8	2	P:GO:0034599; C:GO:0005739	P:cellular response to oxidative stress; C:mitochondrion			NA	NA	NA
evm.model.Scaffold_10.184	polyol/monosaccharide transporter 5	525	20	0	89.44	6	P:GO:0006817; P:GO:0034219; P:GO:0050896; P:GO:1902600; F:GO:0005351; C:GO:0016021	P:phosphate ion transport; P:carbohydrate transmembrane transport; P:response to stimulus; P:proton transmembrane transport; F:carbohydrate:proton symporter activity; C:integral component of membrane	EC:7	Translocases	NA	NA	NA
evm.model.Scaffold_10.185	putative pentatricopeptide repeat-containing protein At3g18840	683	20	0	83.45	NA					NA	NA	NA
evm.model.Scaffold_10.186	HVA22-like protein k	154	20	8.85935e-85	89.93	1	C:GO:0016020	C:membrane			NA	NA	NA
evm.model.Scaffold_10.187	arabinosyltransferase RRA3-like	440	20	0	89.18	5	P:GO:0071555; P:GO:0080147; F:GO:0016757; C:GO:0000139; C:GO:0016021	P:cell wall organization; P:root hair cell development; F:glycosyltransferase activity; C:Golgi membrane; C:integral component of membrane	EC:2.4	Glycosyltransferases	NA	NA	NA
evm.model.Scaffold_10.188	deSI-like protein At4g17486	249	20	1.44616e-149	86.83	2	P:GO:0016579; F:GO:0101005	P:protein deubiquitination; F:deubiquitinase activity	EC:3.4	Acting on peptide bonds (peptidases)	NA	NA	NA
evm.model.Scaffold_10.191	cytochrome c biogenesis protein CCS1, chloroplastic	383	20	0	95.12	2	P:GO:0017004; C:GO:0016021	P:cytochrome complex assembly; C:integral component of membrane			NA	NA	NA
evm.model.Scaffold_10.192	Sel1-like protein	272	20	1.75058e-168	87.42	NA					NA	NA	NA
evm.model.Scaffold_10.193	methyltransferase-like protein 13	252	20	1.92071e-153	86.51	4	P:GO:0006508; P:GO:0032259; F:GO:0004222; F:GO:0008168	P:proteolysis; P:methylation; F:metalloendopeptidase activity; F:methyltransferase activity	EC:3.4.24; EC:2.1.1	Acting on peptide bonds (peptidases); Transferring one-carbon groups	NA	NA	NA
evm.model.Scaffold_10.194	RING/U-box superfamily protein	606	20	0	89.28	8	P:GO:0000209; P:GO:0032436; F:GO:0016874; F:GO:0031624; F:GO:0046872; F:GO:0061630; C:GO:0000151; C:GO:0005737	P:protein polyubiquitination; P:positive regulation of proteasomal ubiquitin-dependent protein catabolic process; F:ligase activity; F:ubiquitin conjugating enzyme binding; F:metal ion binding; F:ubiquitin protein ligase activity; C:ubiquitin ligase complex; C:cytoplasm	EC:2; EC:6	Transferases; Ligases	NA	NA	NA
evm.model.Scaffold_10.195	Hypothetical predicted protein	188	20	3.34708e-86	82.75	NA					NA	NA	NA
evm.model.Scaffold_10.196	plastid division protein PDV2-like	131	20	2.00797e-54	75.92	2	P:GO:0010020; C:GO:0016021	P:chloroplast fission; C:integral component of membrane			NA	NA	NA
evm.model.Scaffold_10.198	RING-H2 finger protein ATL65	417	20	0	87.55	2	P:GO:0016567; C:GO:0016021	P:protein ubiquitination; C:integral component of membrane			NA	NA	NA
evm.model.Scaffold_10.199	cold-regulated 413-plasma membrane 2	205	20	1.43953e-126	90.35	1	C:GO:0016021	C:integral component of membrane			NA	NA	NA
evm.model.Scaffold_10.200	CRM-domain containing factor CFM3, chloroplastic/mitochondrial-like	378	20	5.48325e-121	60.37	5	P:GO:0000375; F:GO:0003723; F:GO:0003729; C:GO:0009507; C:GO:0009536	P:RNA splicing, via transesterification reactions; F:RNA binding; F:mRNA binding; C:chloroplast; C:plastid			NA	NA	NA
evm.model.Scaffold_10.201	protein JINGUBANG-like	465	20	0	76.12	2	P:GO:0016310; F:GO:0016301	P:phosphorylation; F:kinase activity			NA	NA	NA
evm.model.Scaffold_10.204	Galactan 1,3-beta-galactosidase	454	20	0	81.52	3	P:GO:0005975; F:GO:0033943; C:GO:0016020	P:carbohydrate metabolic process; F:galactan 1,3-beta-galactosidase activity; C:membrane	EC:3.2.1.145	Galactan 1,3-beta-galactosidase	NA	NA	NA
evm.model.Scaffold_10.205	Cytochrome b6-f complex subunit 7	119	20	1.25129e-55	80.96	3	F:GO:0019904; C:GO:0009512; C:GO:0016021	F:protein domain specific binding; C:cytochrome b6f complex; C:integral component of membrane			NA	NA	NA
evm.model.Scaffold_10.206	pentatricopeptide repeat-containing protein At3g12770-like	706	20	0	81.74	3	P:GO:0009451; F:GO:0003723; F:GO:0008270	P:RNA modification; F:RNA binding; F:zinc ion binding			NA	NA	NA
evm.model.Scaffold_10.207	phox domain-containing protein	1054	20	0	82.42	3	F:GO:0035091; C:GO:0005768; C:GO:0016021	F:phosphatidylinositol binding; C:endosome; C:integral component of membrane			NA	NA	NA
evm.model.Scaffold_10.208	CCG-binding protein 1	208	20	4.50002e-94	79.93	6	P:GO:0009793; P:GO:0010183; P:GO:0050832; F:GO:0036033; C:GO:0005634; C:GO:0005829	P:embryo development ending in seed dormancy; P:pollen tube guidance; P:defense response to fungus; F:mediator complex binding; C:nucleus; C:cytosol			NA	NA	NA
evm.model.Scaffold_10.209	pollen-specific leucine-rich repeat extensin-like protein 1	804	20	0	71.8	NA					NA	NA	NA
evm.model.Scaffold_10.210	BAT2 domain protein	164	20	1.26683e-57	77.6	NA					NA	NA	NA
evm.model.Scaffold_10.212	2-oxoglutarate and oxygenase superfamily protein	343	20	0	84.52	4	P:GO:0002238; P:GO:0009805; F:GO:0016706; F:GO:0046872	P:response to molecule of fungal origin; P:coumarin biosynthetic process; F:2-oxoglutarate-dependent dioxygenase activity; F:metal ion binding	EC:1.14.11	Acting on paired donors, with incorporation or reduction of molecular oxygen. The oxygen incorporated need not be derived from O(2)	NA	NA	NA
evm.model.Scaffold_10.214	kinesin-like protein KIN-12D	2822	20	0	79.68	10	P:GO:0000281; P:GO:0000911; P:GO:0007018; P:GO:0080175; F:GO:0003777; F:GO:0005524; F:GO:0008017; F:GO:0016787; C:GO:0009524; C:GO:0032153	P:mitotic cytokinesis; P:cytokinesis by cell plate formation; P:microtubule-based movement; P:phragmoplast microtubule organization; F:microtubule motor activity; F:ATP binding; F:microtubule binding; F:hydrolase activity; C:phragmoplast; C:cell division site	EC:3	Hydrolases	NA	NA	NA
evm.model.Scaffold_10.215	serine/threonine-protein kinase SRK2E	364	20	0	96.02	6	P:GO:0006468; P:GO:0035556; F:GO:0004674; F:GO:0005524; F:GO:0016788; C:GO:0005634	P:protein phosphorylation; P:intracellular signal transduction; F:protein serine/threonine kinase activity; F:ATP binding; F:hydrolase activity, acting on ester bonds; C:nucleus	EC:2.7.1; EC:3.1	Transferring phosphorus-containing groups; Acting on ester bonds	NA	NA	NA
evm.model.Scaffold_10.216	pentatricopeptide repeat-containing protein OTP51, chloroplastic-like	786	20	0	80.55	7	P:GO:0000373; P:GO:0006388; P:GO:0010239; P:GO:0048564; P:GO:0090305; F:GO:0004519; C:GO:0009507	P:Group II intron splicing; P:tRNA splicing, via endonucleolytic cleavage and ligation; P:chloroplast mRNA processing; P:photosystem I assembly; P:nucleic acid phosphodiester bond hydrolysis; F:endonuclease activity; C:chloroplast	EC:3.1	Acting on ester bonds	NA	NA	NA
evm.model.Scaffold_10.217	myb family transcription factor EFM isoform X1	395	20	1.14703e-173	72.19	4	P:GO:0006355; F:GO:0003677; F:GO:0003700; C:GO:0005634	P:regulation of transcription, DNA-templated; F:DNA binding; F:DNA-binding transcription factor activity; C:nucleus			NA	NA	NA
evm.model.Scaffold_10.218	CDPK-related kinase 5-like	425	20	0	77.01	9	P:GO:0018105; P:GO:0035556; P:GO:0046777; F:GO:0004683; F:GO:0005516; F:GO:0005524; F:GO:0009931; C:GO:0005634; C:GO:0005737	P:peptidyl-serine phosphorylation; P:intracellular signal transduction; P:protein autophosphorylation; F:calmodulin-dependent protein kinase activity; F:calmodulin binding; F:ATP binding; F:calcium-dependent protein serine/threonine kinase activity; C:nucleus; C:cytoplasm	EC:2.7.11.17	Calcium/calmodulin-dependent protein kinase	NA	NA	NA
evm.model.Scaffold_10.224	Hypothetical predicted protein	379	20	0	73.22	NA					NA	NA	NA
evm.model.Scaffold_10.225	polyadenylate-binding protein RBP47-like	411	20	0	86.03	1	F:GO:0003723	F:RNA binding			NA	NA	NA
evm.model.Scaffold_10.227	probable carboxylesterase 2	303	20	3.85146e-170	82.95	2	F:GO:0016787; F:GO:0016829	F:hydrolase activity; F:lyase activity	EC:3; EC:4	Hydrolases; Lyases	NA	NA	NA
evm.model.Scaffold_10.228	probable carboxylesterase 12	273	20	7.6458e-138	75.24	2	F:GO:0016787; F:GO:0033987	F:hydrolase activity; F:2-hydroxyisoflavanone dehydratase activity	EC:3; EC:4.2.1.105	Hydrolases; 2-hydroxyisoflavanone dehydratase	NA	NA	NA
evm.model.Scaffold_10.229	Arylacetamide deacetylase	312	20	1.06862e-178	81.03	2	F:GO:0033987; F:GO:0080030	F:2-hydroxyisoflavanone dehydratase activity; F:methyl indole-3-acetate esterase activity	EC:4.2.1.105; EC:3.1.1.1	2-hydroxyisoflavanone dehydratase; Carboxylesterase	NA	NA	NA
evm.model.Scaffold_10.230	probable carboxylesterase 12	318	20	9.57065e-163	74.1	2	F:GO:0016787; F:GO:0033987	F:hydrolase activity; F:2-hydroxyisoflavanone dehydratase activity	EC:3; EC:4.2.1.105	Hydrolases; 2-hydroxyisoflavanone dehydratase	NA	NA	NA
evm.model.Scaffold_10.231	Arylacetamide deacetylase	348	20	9.45375e-153	70.89	1	F:GO:0052689	F:carboxylic ester hydrolase activity	EC:3.1.1.1	Carboxylesterase	NA	NA	NA
evm.model.Scaffold_10.232	Hypothetical predicted protein	153	20	3.21722e-88	86.02	1	C:GO:0016021	C:integral component of membrane			NA	NA	NA
evm.model.Scaffold_10.233	cyclin-dependent kinase inhibitor 7-like isoform X2	155	20	4.87494e-52	62.69	3	P:GO:0051726; F:GO:0004860; C:GO:0005634	P:regulation of cell cycle; F:protein kinase inhibitor activity; C:nucleus			NA	NA	NA
evm.model.Scaffold_10.234	probable quinone oxidoreductase	632	20	0	89.85	3	P:GO:0006979; F:GO:0008270; F:GO:0016491	P:response to oxidative stress; F:zinc ion binding; F:oxidoreductase activity	EC:1	Oxidoreductases	NA	NA	NA
evm.model.Scaffold_10.235	Hypothetical predicted protein	139	20	6.99991e-71	77.22	NA					NA	NA	NA
evm.model.Scaffold_10.236	protein CHROMATIN REMODELING 25	928	20	0	84.76	10	P:GO:0006338; P:GO:0007131; P:GO:0045003; P:GO:0051701; P:GO:0071248; P:GO:0071480; F:GO:0005524; F:GO:0015616; F:GO:0140658; C:GO:0005634	P:chromatin remodeling; P:reciprocal meiotic recombination; P:double-strand break repair via synthesis-dependent strand annealing; P:biological process involved in interaction with host; P:cellular response to metal ion; P:cellular response to gamma radiation; F:ATP binding; F:DNA translocase activity; F:ATP-dependent chromatin remodeler activity; C:nucleus			NA	NA	NA
evm.model.Scaffold_10.237	calmodulin-like protein 1	187	20	2.81101e-106	84.21	2	F:GO:0005509; C:GO:0005739	F:calcium ion binding; C:mitochondrion			NA	NA	NA
evm.model.Scaffold_10.238	Hypothetical predicted protein	200	20	3.65336e-95	77.5	2	F:GO:0016853; C:GO:0009507	F:isomerase activity; C:chloroplast	EC:5	Isomerases	NA	NA	NA
evm.model.Scaffold_10.239	ethylene-responsive transcription factor ERF109-like	250	20	1.66618e-114	67.6	5	P:GO:0006355; P:GO:0006952; F:GO:0003677; F:GO:0003700; C:GO:0005634	P:regulation of transcription, DNA-templated; P:defense response; F:DNA binding; F:DNA-binding transcription factor activity; C:nucleus			NA	NA	NA
evm.model.Scaffold_10.243	LAG1 longevity assurance homolog 2-like	230	20	6.8012e-133	85.17	4	P:GO:0046513; F:GO:0050291; C:GO:0005783; C:GO:0016021	P:ceramide biosynthetic process; F:sphingosine N-acyltransferase activity; C:endoplasmic reticulum; C:integral component of membrane	EC:2.3.1.24	Sphingosine N-acyltransferase	NA	NA	NA
evm.model.Scaffold_10.244	ABSCISIC ACID-INSENSITIVE 5 7	422	20	0	76.09	3	P:GO:0045893; F:GO:0003700; C:GO:0005634	P:positive regulation of transcription, DNA-templated; F:DNA-binding transcription factor activity; C:nucleus			NA	NA	NA
evm.model.Scaffold_10.245	protein DJ-1 homolog C	460	20	0	83.23	8	P:GO:0009658; P:GO:0036529; P:GO:0106046; F:GO:0036524; C:GO:0005634; C:GO:0005829; C:GO:0009507; C:GO:0016021	P:chloroplast organization; P:protein deglycation, glyoxal removal; P:guanine deglycation, glyoxal removal; F:protein deglycase activity; C:nucleus; C:cytosol; C:chloroplast; C:integral component of membrane	EC:4.2.1	Carbon-oxygen lyases	NA	NA	NA
evm.model.Scaffold_10.247	thioredoxin M3, chloroplastic-like	168	20	2.41607e-80	74.28	6	P:GO:0006355; P:GO:0043085; F:GO:0008047; F:GO:0016671; F:GO:0047134; C:GO:0005737	P:regulation of transcription, DNA-templated; P:positive regulation of catalytic activity; F:enzyme activator activity; F:oxidoreductase activity, acting on a sulfur group of donors, disulfide as acceptor; F:protein-disulfide reductase (NAD(P)) activity; C:cytoplasm	EC:1.8.4; EC:1.8.1.8	Acting on a sulfur group of donors; Protein-disulfide reductase	NA	NA	NA
evm.model.Scaffold_10.249	U-box domain-containing protein 26	412	20	0	88.94	3	P:GO:0016567; F:GO:0016874; F:GO:0061630	P:protein ubiquitination; F:ligase activity; F:ubiquitin protein ligase activity	EC:2; EC:6	Transferases; Ligases	NA	NA	NA
evm.model.Scaffold_10.252	E3 ubiquitin-protein ligase MBR2-like	564	20	0	66.27	3	P:GO:0016567; F:GO:0046872; F:GO:0061630	P:protein ubiquitination; F:metal ion binding; F:ubiquitin protein ligase activity			NA	NA	NA
evm.model.Scaffold_10.254	protein ALP1-like	434	20	0	74.95	5	P:GO:0090305; F:GO:0004518; F:GO:0046872; C:GO:0005634; C:GO:0016021	P:nucleic acid phosphodiester bond hydrolysis; F:nuclease activity; F:metal ion binding; C:nucleus; C:integral component of membrane	EC:3.1	Acting on ester bonds	NA	NA	NA
evm.model.Scaffold_10.255	caffeoyl-CoA O-methyltransferase	245	20	1.55132e-168	97.23	3	P:GO:0009809; P:GO:0032259; F:GO:0042409	P:lignin biosynthetic process; P:methylation; F:caffeoyl-CoA O-methyltransferase activity	EC:2.1.1.104	Caffeoyl-CoA O-methyltransferase	NA	NA	NA
evm.model.Scaffold_10.256	O-acyltransferase WSD1-like	325	20	1.78558e-124	83.31	5	P:GO:0019432; F:GO:0004144; F:GO:0047196; C:GO:0005886; C:GO:0016021	P:triglyceride biosynthetic process; F:diacylglycerol O-acyltransferase activity; F:long-chain-alcohol O-fatty-acyltransferase activity; C:plasma membrane; C:integral component of membrane	EC:2.3.1.20; EC:2.3.1.75	Diacylglycerol O-acyltransferase; Long-chain-alcohol O-fatty-acyltransferase	NA	NA	NA
evm.model.Scaffold_10.260	probable E3 ubiquitin ligase SUD1 isoform X2	274	20	1.64093e-144	88.17	4	P:GO:0030433; F:GO:0008270; F:GO:0016874; C:GO:0030176	P:ubiquitin-dependent ERAD pathway; F:zinc ion binding; F:ligase activity; C:integral component of endoplasmic reticulum membrane	EC:6	Ligases	NA	NA	NA
evm.model.Scaffold_10.261	scopoletin glucosyltransferase-like	479	20	0	81.83	2	F:GO:0008194; F:GO:0016758	F:UDP-glycosyltransferase activity; F:hexosyltransferase activity	EC:2.4.1	Glycosyltransferases	NA	NA	NA
evm.model.Scaffold_10.262	protein IRX15-LIKE-like	317	20	1.65708e-176	81.41	4	P:GO:0009834; P:GO:0045492; C:GO:0000139; C:GO:0016021	P:plant-type secondary cell wall biogenesis; P:xylan biosynthetic process; C:Golgi membrane; C:integral component of membrane			NA	NA	NA
evm.model.Scaffold_10.263	Leucine-rich repeat family protein	446	20	0	75.31	1	P:GO:0050896	P:response to stimulus			NA	NA	NA
evm.model.Scaffold_10.264	phosphatidylinositol 3,4,5-trisphosphate 3-phosphatase and protein-tyrosine-phosphatase PTEN2A-like	188	20	2.63727e-71	73.32	5	P:GO:0016311; P:GO:0044238; P:GO:0071704; F:GO:0016314; C:GO:0005829	P:dephosphorylation; P:primary metabolic process; P:organic substance metabolic process; F:phosphatidylinositol-3,4,5-trisphosphate 3-phosphatase activity; C:cytosol	EC:3.1.3.67	Phosphatidylinositol-3,4,5-trisphosphate 3-phosphatase	NA	NA	NA
evm.model.Scaffold_10.265	CYCLIN D3	186	20	8.90076e-73	76.76	7	P:GO:0000079; P:GO:0044772; P:GO:0051301; F:GO:0016538; C:GO:0000307; C:GO:0005634; C:GO:0005737	P:regulation of cyclin-dependent protein serine/threonine kinase activity; P:mitotic cell cycle phase transition; P:cell division; F:cyclin-dependent protein serine/threonine kinase regulator activity; C:cyclin-dependent protein kinase holoenzyme complex; C:nucleus; C:cytoplasm			NA	NA	NA
evm.model.Scaffold_10.266	Leucine-rich repeat family protein	391	20	0	81.97	4	P:GO:0016310; P:GO:0050832; F:GO:0016301; C:GO:0005886	P:phosphorylation; P:defense response to fungus; F:kinase activity; C:plasma membrane	EC:2.7	Transferring phosphorus-containing groups	NA	NA	NA
evm.model.Scaffold_10.268	sodium/proton antiporter 1-like	577	20	0	90.73	4	P:GO:0006814; P:GO:0055085; F:GO:0015297; C:GO:0016021	P:sodium ion transport; P:transmembrane transport; F:antiporter activity; C:integral component of membrane	EC:7	Translocases	NA	NA	NA
evm.model.Scaffold_10.269	D-3-phosphoglycerate dehydrogenase	598	20	0	92.49	4	P:GO:0006564; F:GO:0004617; F:GO:0051287; C:GO:0009570	P:L-serine biosynthetic process; F:phosphoglycerate dehydrogenase activity; F:NAD binding; C:chloroplast stroma	EC:1.1.1.95	Phosphoglycerate dehydrogenase	NA	NA	NA
evm.model.Scaffold_10.270	probable LRR receptor-like serine/threonine-protein kinase At4g37250	580	20	0	78.04	4	P:GO:0006468; F:GO:0004674; F:GO:0005524; C:GO:0016021	P:protein phosphorylation; F:protein serine/threonine kinase activity; F:ATP binding; C:integral component of membrane	EC:2.7.1	Transferring phosphorus-containing groups	NA	NA	NA
evm.model.Scaffold_10.271	protein TIC 21, chloroplastic-like	288	20	6.90463e-164	85.46	1	C:GO:0016021	C:integral component of membrane			NA	NA	NA
[truncated: 19,942 more rows]
