# Supplementary material for: Assembly of the salt-secreting mangrove Avicennia rumphiana
Source: PLoS One. 2025 Feb 5;20(2):e0318091. doi: 10.1371/journal.pone.0318091 (PMC11798505; doi:10.1371/journal.pone.0318091)
Supplement: S2 Table — (XLSX) [file pone.0318091.s005.xlsx]

## Sheet: S2 Table EnrichedGOTerms
Gene Family	GO.ID	Term	Annotated	Significant	Expected	Represented	Rank in classicFisher	classicFisher	classicKS	elimKS
Expanded	GO:0004674	protein serine/threonine kinase activity	1090	23	14.67	Over	89	0.0225	1.3e-07	1.3e-07
Expanded	GO:0003700	DNA-binding transcription factor activity	1283	33	17.27	Over	58	0.00028	7.1e-06	7.1e-06
Expanded	GO:0005515	protein binding	1755	14	23.62	Under	170	0.99015	5.1e-10	1.8e-05
Expanded	GO:0043565	sequence-specific DNA binding	803	0	10.81	Under	187	1	3.9e-07	0.00056
Expanded	GO:0004842	ubiquitin-protein transferase activity	399	0	5.37	Under	189	1	1e-05	0.00135
Expanded	GO:0000976	transcription cis-regulatory region binding	416	0	5.6	Under	192	1	5.2e-05	0.00184
Expanded	GO:0003676	nucleic acid binding	4164	34	56.05	Under	181	0.99983	1.7e-08	0.00669
Contracted	GO:0003677	DNA binding	2458	43	76.07	Over	458	1	4.4e-10	7.8e-05
Contracted	GO:0005515	protein binding	1755	82	54.32	Over	96	0.00011	1.9e-06	0.00019
Contracted	GO:0004674	protein serine/threonine kinase activity	1090	84	33.73	Over	18	8.9e-15	0.00064	0.00064
Contracted	GO:0003729	mRNA binding	360	19	11.14	Over	167	0.0173	0.00107	0.00107
Contracted	GO:0003700	DNA-binding transcription factor activity	1283	16	39.71	Under	459	1	3.7e-09	3.7e-09
Contracted	GO:0005506	iron ion binding	352	1	10.89	Under	456	0.99999	0.00024	0.00024
Contracted	GO:0043565	sequence-specific DNA binding	803	16	24.85	Under	435	0.97965	9.7e-07	0.00109
Contracted	GO:0000976	transcription cis-regulatory region binding	416	9	12.87	Under	406	0.90031	9.1e-05	0.00386
Contracted	GO:0016705	oxidoreductase activity, acting on paired donors, with incorporation or reduction of molecular oxygen	519	4	16.06	Under	454	0.99994	0.00017	0.00635
Gene Family	Whether the GO term is from the expanded or contracted gene families
GO.ID	The over- or under-represented GO term
Term	The over- or under-represented GO term description
Annotated	The number of genes with this annotation in the genome
Significant	The number of genes with this annotation in the expanded or contracted gene set
Expected	The expected number of genes based on the whole genome
Represented	Whether the GO term is over- or under-represented
Rank in classicFisher	rank in classic Fisher test, lower ranks signify higher significance
classicFisher	classic Fisher test p-value
classicKS	P-value of classicKS test (Kolmorgorov-Smirnov test)
elimKS	P-value of elimKS test, which incorporates a gene elimination procedure to the classicKS test
